# Supplementary material for: Transcriptomic profiling provides molecular insights into hydrogen peroxide-induced adventitious rooting in mung bean seedlings
Source: BMC Genomics. 2017 Feb 17;18:188. doi: 10.1186/s12864-017-3576-y (PMC5316208; doi:10.1186/s12864-017-3576-y)
Supplement: Additional file 1: — List of the most significantly up- and down-regulated GOs. (XLSX 77 kb) [file 12864_2017_3576_MOESM1_ESM.xlsx]

## Sheet: HO6,Wat6_dif_test.xls_down.xls_
GO_ID	All_num	DEGs_num	Pvalue	FDR	Level	Term	Type
GO:0005576	1222	131	4.34316e-38	1.38026e-34	2	extracellular region	cellular_component
GO:0005615	141	46	7.25445e-35	1.15273e-31	3	extracellular space	cellular_component
GO:0016491	1856	141	4.1445e-25	3.29281e-22	3	oxidoreductase activity	molecular_function
GO:0004866	54	24	1.48125e-22	7.84566e-20	5	endopeptidase inhibitor activity	molecular_function
GO:0004857	161	37	2.76022e-22	1.0965e-19	3	enzyme inhibitor activity	molecular_function
GO:0061134	58	24	1.20913e-21	4.26957e-19	3	peptidase regulator activity	molecular_function
GO:0055114	563	66	3.20559e-21	1.01874e-18	4	oxidation-reduction process	biological_process
GO:0050878	41	18	4.02337e-17	1.16239e-14	4	regulation of body fluid levels	biological_process
GO:0022900	270	40	9.28742e-17	2.45962e-14	5	electron transport chain	biological_process
GO:0009611	230	36	5.61132e-16	1.37175e-13	4	response to wounding	biological_process
GO:0020037	452	50	2.76513e-15	6.27685e-13	5	heme binding	molecular_function
GO:0045333	148	28	7.40201e-15	1.56824e-12	6	cellular respiration	biological_process
GO:0006091	526	53	1.92251e-14	3.59397e-12	4	generation of precursor metabolites and energy	biological_process
GO:0015980	168	29	2.97152e-14	5.24638e-12	5	energy derivation by oxidation of organic compounds	biological_process
GO:0051346	36	15	4.5242e-14	7.56732e-12	6	negative regulation of hydrolase activity	biological_process
GO:0004867	31	14	8.1255e-14	1.29114e-11	6	serine-type endopeptidase inhibitor activity	molecular_function
GO:0010876	139	25	6.87593e-13	1.04056e-10	4	lipid localization	biological_process
GO:0034364	11	9	1.08337e-12	1.56497e-10	4	high-density lipoprotein particle	cellular_component
GO:0042060	37	14	1.58106e-12	2.18461e-10	5	wound healing	biological_process
GO:0070469	113	22	3.17645e-12	4.04418e-10	3	respiratory chain	cellular_component
GO:0006979	368	40	3.18138e-12	4.04418e-10	4	response to oxidative stress	biological_process
GO:0022904	56	16	5.86514e-12	7.16901e-10	6	respiratory electron transport chain	biological_process
GO:0044092	225	30	1.07923e-11	1.10638e-09	4	negative regulation of molecular function	biological_process
GO:0034358	13	9	1.3335e-11	1.2842e-09	3	plasma lipoprotein particle	cellular_component
GO:0005504	13	9	1.3335e-11	1.2842e-09	4	fatty acid binding	molecular_function
GO:0005740	388	40	1.68185e-11	1.57204e-09	5	mitochondrial envelope	cellular_component
GO:0034599	148	24	1.98527e-11	1.80263e-09	5	cellular response to oxidative stress	biological_process
GO:0031099	18	10	2.18764e-11	1.9312e-09	4	regeneration	biological_process
GO:0043086	203	28	2.33467e-11	2.00529e-09	5	negative regulation of catalytic activity	biological_process
GO:0032994	14	9	3.63324e-11	3.03854e-09	3	protein-lipid complex	cellular_component
GO:0030234	381	39	3.75951e-11	3.06352e-09	2	enzyme regulator activity	molecular_function
GO:0034614	141	23	4.61021e-11	3.66281e-09	6	cellular response to reactive oxygen species	biological_process
GO:0006119	47	14	6.68027e-11	5.17802e-09	5	oxidative phosphorylation	biological_process
GO:0009055	462	43	8.11388e-11	6.13951e-09	2	electron carrier activity	molecular_function
GO:0002526	15	9	8.83851e-11	6.53228e-09	6	acute inflammatory response	biological_process
GO:0031966	375	38	9.06207e-11	6.54528e-09	4	mitochondrial membrane	cellular_component
GO:0070301	121	21	9.69154e-11	6.69559e-09	6	cellular response to hydrogen peroxide	biological_process
GO:0010951	26	11	9.50152e-11	6.69559e-09	8	negative regulation of endopeptidase activity	biological_process
GO:0044710	3304	162	1.19799e-10	8.10047e-09	3	single-organism metabolic process	biological_process
GO:0006869	124	21	1.56068e-10	9.9197e-09	4	lipid transport	biological_process
GO:0010466	27	11	1.55959e-10	9.9197e-09	7	negative regulation of peptidase activity	biological_process
GO:0042744	114	20	2.21627e-10	1.38104e-08	5	hydrogen peroxide catabolic process	biological_process
GO:0052547	28	11	2.4986e-10	1.52703e-08	6	regulation of peptidase activity	biological_process
GO:0042743	131	21	4.48669e-10	2.69032e-08	5	hydrogen peroxide metabolic process	biological_process
GO:0008137	37	12	5.13805e-10	2.96886e-08	7	NADH dehydrogenase (ubiquinone) activity	molecular_function
GO:0072593	173	24	5.56652e-10	3.159e-08	4	reactive oxygen species metabolic process	biological_process
GO:0008203	24	10	8.31317e-10	4.63496e-08	7	cholesterol metabolic process	biological_process
GO:0042542	164	23	1.02433e-09	5.52652e-08	5	response to hydrogen peroxide	biological_process
GO:0003954	39	12	1.02601e-09	5.52652e-08	5	NADH dehydrogenase activity	molecular_function
GO:0042221	2287	120	1.24329e-09	6.58531e-08	3	response to chemical stimulus	biological_process
GO:0005743	291	31	1.49466e-09	7.78695e-08	5	mitochondrial inner membrane	cellular_component
GO:0001906	20	9	2.58791e-09	1.32651e-07	2	cell killing	biological_process
GO:0043066	42	12	2.66894e-09	1.34633e-07	6	negative regulation of apoptotic process	biological_process
GO:0031012	51	13	2.73022e-09	1.35572e-07	2	extracellular matrix	cellular_component
GO:0016209	188	24	3.07278e-09	1.50235e-07	2	antioxidant activity	molecular_function
GO:0004129	27	10	3.29287e-09	1.51663e-07	5	cytochrome-c oxidase activity	molecular_function
GO:0016676	27	10	3.29287e-09	1.51663e-07	5	oxidoreductase activity, acting on a heme group of donors, oxygen as acceptor	molecular_function
GO:0051240	97	17	5.08112e-09	2.24275e-07	3	positive regulation of multicellular organismal process	biological_process
GO:0030879	7	6	5.22951e-09	2.27663e-07	5	mammary gland development	biological_process
GO:0044429	472	40	5.711e-09	2.45264e-07	4	mitochondrial part	cellular_component
GO:0065009	435	38	6.0779e-09	2.57541e-07	3	regulation of molecular function	biological_process
GO:0065008	934	62	6.63735e-09	2.77546e-07	3	regulation of biological quality	biological_process
GO:0048732	11	7	6.84611e-09	2.78681e-07	4	gland development	biological_process
GO:0045471	11	7	6.84611e-09	2.78681e-07	6	response to ethanol	biological_process
GO:0003008	55	13	7.44032e-09	2.84884e-07	4	system process	biological_process
GO:0032101	46	12	8.40329e-09	3.17925e-07	4	regulation of response to external stimulus	biological_process
GO:0044364	17	8	1.3221e-08	4.88561e-07	4	disruption of cells of other organism	biological_process
GO:1900047	8	6	2.03787e-08	6.88975e-07	4	negative regulation of hemostasis	biological_process
GO:0006950	3162	148	2.36895e-08	7.92476e-07	3	response to stress	biological_process
GO:0000302	241	26	2.43133e-08	8.0487e-07	5	response to reactive oxygen species	biological_process
GO:0032374	5	5	2.54434e-08	8.25093e-07	7	regulation of cholesterol transport	biological_process
GO:0050896	5231	220	2.58972e-08	8.28413e-07	2	response to stimulus	biological_process
GO:0050790	383	34	2.60671e-08	8.28413e-07	4	regulation of catalytic activity	biological_process
GO:0044708	25	9	2.74695e-08	8.64337e-07	4	single-organism behavior	biological_process
GO:0004601	164	21	2.81228e-08	8.67712e-07	3	peroxidase activity	molecular_function
GO:0009967	72	14	2.90032e-08	8.86271e-07	4	positive regulation of signal transduction	biological_process
GO:0008762	51	12	2.984e-08	9.03157e-07	6	UDP-N-acetylmuramate dehydrogenase activity	molecular_function
GO:0008289	278	28	3.16422e-08	9.4867e-07	3	lipid binding	molecular_function
GO:0023056	73	14	3.48953e-08	1.03642e-06	3	positive regulation of signaling	biological_process
GO:0006641	53	12	4.74378e-08	1.3959e-06	7	triglyceride metabolic process	biological_process
GO:0033293	35	10	5.7526e-08	1.67723e-06	6	monocarboxylic acid binding	molecular_function
GO:0009897	27	9	5.96795e-08	1.70866e-06	4	external side of plasma membrane	cellular_component
GO:0042981	54	12	5.93222e-08	1.70866e-06	6	regulation of apoptotic process	biological_process
GO:0048584	157	20	6.55293e-08	1.85939e-06	3	positive regulation of response to stimulus	biological_process
GO:0051336	129	18	7.26987e-08	2.03947e-06	5	regulation of hydrolase activity	biological_process
GO:0006639	55	12	7.38008e-08	2.03947e-06	6	acylglycerol metabolic process	biological_process
GO:0010562	28	9	8.55882e-08	2.30508e-06	5	positive regulation of phosphorus metabolic process	biological_process
GO:0030162	28	9	8.55882e-08	2.30508e-06	6	regulation of proteolysis	biological_process
GO:0045937	28	9	8.55882e-08	2.30508e-06	6	positive regulation of phosphate metabolic process	biological_process
GO:0016655	56	12	9.13584e-08	2.43981e-06	5	oxidoreductase activity, acting on NAD(P)H, quinone or similar compound as acceptor	molecular_function
GO:0030168	21	8	9.93615e-08	2.63142e-06	5	platelet activation	biological_process
GO:1901700	1372	77	1.29127e-07	3.39145e-06	4	response to oxygen-containing compound	biological_process
GO:0010647	81	14	1.37588e-07	3.58406e-06	4	positive regulation of cell communication	biological_process
GO:0044765	1550	84	1.47257e-07	3.72417e-06	3	single-organism transport	biological_process
GO:0007595	6	5	1.48826e-07	3.72417e-06	4	lactation	biological_process
GO:0031100	6	5	1.48826e-07	3.72417e-06	5	organ regeneration	biological_process
GO:0032368	6	5	1.48826e-07	3.72417e-06	5	regulation of lipid transport	biological_process
GO:0006953	10	6	1.45067e-07	3.72417e-06	7	acute-phase response	biological_process
GO:0008202	95	15	1.70808e-07	4.17559e-06	5	steroid metabolic process	biological_process
GO:0019866	359	31	1.99658e-07	4.84362e-06	4	organelle inner membrane	cellular_component
GO:0070887	1169	68	2.05091e-07	4.93772e-06	4	cellular response to chemical stimulus	biological_process
GO:0004022	23	8	2.26867e-07	5.34061e-06	6	alcohol dehydrogenase (NAD) activity	molecular_function
GO:0043178	31	9	2.30247e-07	5.38033e-06	4	alcohol binding	molecular_function
GO:0048871	11	6	3.10932e-07	7.07683e-06	4	multicellular organismal homeostasis	biological_process

## Sheet: HO6,Wat6_up
GO_ID	All_num	DEGs_num	Pvalue	FDR	Level	Term	Type
GO:0003774	148	48	1.11576e-21	4.31354e-18	8	motor activity	molecular_function
GO:0003777	97	36	8.54465e-19	1.65168e-15	9	microtubule motor activity	molecular_function
GO:0006928	209	53	2.18973e-18	2.82183e-15	4	cellular component movement	biological_process
GO:0003677	2302	245	2.70201e-16	2.61149e-13	5	DNA binding	molecular_function
GO:0005875	121	37	4.38939e-16	3.39387e-13	4	microtubule associated complex	cellular_component
GO:0044430	413	72	6.89033e-15	3.35362e-12	4	cytoskeletal part	cellular_component
GO:0017111	1202	148	6.93973e-15	3.35362e-12	7	nucleoside-triphosphatase activity	molecular_function
GO:0005856	516	80	1.63596e-13	5.74966e-11	5	cytoskeleton	cellular_component
GO:0005874	238	49	2.67004e-13	8.60197e-11	4	microtubule	cellular_component
GO:0016817	1295	151	3.26007e-13	9.69495e-11	4	hydrolase activity, acting on acid anhydrides	molecular_function
GO:0006950	3162	297	1.34742e-12	3.72082e-10	3	response to stress	biological_process
GO:0015630	346	60	1.60004e-12	4.12382e-10	6	microtubule cytoskeleton	cellular_component
GO:0032559	3894	350	2.48816e-12	6.01202e-10	7	adenyl ribonucleotide binding	molecular_function
GO:0007017	233	45	2.48307e-11	5.33307e-09	4	microtubule-based process	biological_process
GO:0005524	3765	335	3.28885e-11	6.69194e-09	6	ATP binding	molecular_function
GO:0006351	2276	222	6.37001e-11	1.23132e-08	6	transcription, DNA-dependent	biological_process
GO:0032774	2282	222	8.15155e-11	1.50066e-08	6	RNA biosynthetic process	biological_process
GO:0003700	1345	144	5.98435e-10	1.00589e-07	3	sequence-specific DNA binding transcription factor activity	molecular_function
GO:0032553	4262	364	6.29721e-10	1.01438e-07	5	ribonucleotide binding	molecular_function
GO:0032555	4219	360	9.20162e-10	1.42294e-07	6	purine ribonucleotide binding	molecular_function
GO:0001882	4196	358	1.06404e-09	1.52354e-07	4	nucleoside binding	molecular_function
GO:1901363	9640	726	1.18587e-09	1.63734e-07	3	heterocyclic compound binding	molecular_function
GO:0032549	4193	357	1.46179e-09	1.94871e-07	5	ribonucleoside binding	molecular_function
GO:0097159	9651	726	1.51358e-09	1.9505e-07	3	organic cyclic compound binding	molecular_function
GO:0032550	4182	355	2.37795e-09	2.87286e-07	6	purine ribonucleoside binding	molecular_function
GO:0016070	2943	263	5.90277e-09	6.91519e-07	5	RNA metabolic process	biological_process
GO:0035639	4090	345	9.19349e-09	1.04535e-06	5	purine ribonucleoside triphosphate binding	molecular_function
GO:0050896	5231	422	2.80514e-08	3.09848e-06	2	response to stimulus	biological_process
GO:0034654	2580	231	5.45556e-08	5.85867e-06	5	nucleobase-containing compound biosynthetic process	biological_process
GO:0030048	29	12	8.76333e-08	9.15649e-06	5	actin filament-based movement	biological_process
GO:0003682	340	49	9.12663e-08	9.28515e-06	3	chromatin binding	molecular_function
GO:0009628	1566	152	1.38493e-07	1.37286e-05	3	response to abiotic stimulus	biological_process
GO:0043168	4830	387	3.23664e-07	3.12821e-05	4	anion binding	molecular_function
GO:0009902	38	13	3.56742e-07	3.20736e-05	5	chloroplast relocation	biological_process
GO:0016787	4278	348	3.84707e-07	3.38017e-05	3	hydrolase activity	molecular_function
GO:0000166	5231	414	4.05523e-07	3.40816e-05	4	nucleotide binding	molecular_function
GO:0018130	2786	241	4.54768e-07	3.55772e-05	5	heterocycle biosynthetic process	biological_process
GO:0009540	7	6	4.60129e-07	3.55772e-05	6	zeaxanthin epoxidase [overall] activity	molecular_function
GO:0044271	2774	240	4.77488e-07	3.61954e-05	5	cellular nitrogen compound biosynthetic process	biological_process
GO:0044763	5778	450	6.34746e-07	4.67038e-05	3	single-organism cellular process	biological_process
GO:0009314	617	72	6.40274e-07	4.67038e-05	4	response to radiation	biological_process
GO:0090304	4585	367	8.59307e-07	6.152e-05	5	nucleic acid metabolic process	biological_process
GO:0042754	5	5	1.08637e-06	7.63619e-05	3	negative regulation of circadian rhythm	biological_process
GO:0006996	1030	105	1.54035e-06	0.000106339	4	organelle organization	biological_process
GO:0036094	5339	417	1.59552e-06	0.000108216	3	small molecule binding	molecular_function
GO:0044699	7199	542	1.83894e-06	0.000122575	2	single-organism process	biological_process
GO:0005634	4651	369	1.94753e-06	0.000127613	5	nucleus	cellular_component
GO:0030029	150	26	3.28545e-06	0.000211692	4	actin filament-based process	biological_process
GO:0009408	207	32	3.38201e-06	0.000214342	4	response to heat	biological_process
GO:0009311	115	22	3.50592e-06	0.000218611	6	oligosaccharide metabolic process	biological_process
GO:1901362	2982	249	4.49052e-06	0.000275561	5	organic cyclic compound biosynthetic process	biological_process
GO:0007067	145	25	5.55779e-06	0.000325552	5	mitosis	biological_process
GO:0004805	13	7	5.40932e-06	0.000325552	8	trehalose-phosphatase activity	molecular_function
GO:0006139	5376	415	6.02219e-06	0.000345726	4	nucleobase-containing compound metabolic process	biological_process
GO:0034484	6	5	6.17049e-06	0.000345726	8	raffinose catabolic process	biological_process
GO:0007062	18	8	6.94995e-06	0.00037843	5	sister chromatid cohesion	biological_process
GO:0015645	18	8	6.94995e-06	0.00037843	5	fatty acid ligase activity	molecular_function
GO:0005984	78	17	7.24726e-06	0.00038888	5	disaccharide metabolic process	biological_process
GO:0009416	589	66	7.34304e-06	0.00038888	5	response to light stimulus	biological_process
GO:0008017	57	14	1.07518e-05	0.000561707	6	microtubule binding	molecular_function
GO:0016459	43	12	1.11708e-05	0.000575816	4	myosin complex	cellular_component
GO:0019438	2870	238	1.25394e-05	0.00063786	5	aromatic compound biosynthetic process	biological_process
GO:0034641	5701	434	1.41171e-05	0.000708787	4	cellular nitrogen compound metabolic process	biological_process
GO:0051252	1292	121	1.57089e-05	0.000759131	5	regulation of RNA metabolic process	biological_process
GO:0046483	5667	431	1.70341e-05	0.000783975	4	heterocycle metabolic process	biological_process
GO:0015631	59	14	1.64667e-05	0.000783975	5	tubulin binding	molecular_function
GO:0005871	4	4	1.69583e-05	0.000783975	5	kinesin complex	cellular_component
GO:0006995	4	4	1.69583e-05	0.000783975	6	cellular response to nitrogen starvation	biological_process
GO:0004467	15	7	1.80919e-05	0.000822864	6	long-chain fatty acid-CoA ligase activity	molecular_function
GO:0051640	77	16	2.52127e-05	0.0011334	4	organelle localization	biological_process
GO:0009524	69	15	2.5531e-05	0.00113451	5	phragmoplast	cellular_component
GO:0043565	507	57	2.75958e-05	0.00121233	6	sequence-specific DNA binding	molecular_function
GO:0006066	250	34	2.83677e-05	0.00123224	5	alcohol metabolic process	biological_process
GO:0051656	63	14	3.63637e-05	0.00156202	3	establishment of organelle localization	biological_process
GO:0016887	693	72	3.75447e-05	0.00159503	8	ATPase activity	molecular_function
GO:0005488	12800	891	3.97126e-05	0.00166879	2	binding	molecular_function
GO:0009904	22	8	4.02815e-05	0.0016745	6	chloroplast accumulation movement	biological_process
GO:0007049	603	64	5.35361e-05	0.00219625	4	cell cycle	biological_process
GO:0051301	391	46	5.39688e-05	0.00219625	4	cell division	biological_process
GO:0022402	404	47	5.93542e-05	0.0023656	4	cell cycle process	biological_process
GO:0010556	1413	127	6.3837e-05	0.0025183	5	regulation of macromolecule biosynthetic process	biological_process
GO:0023014	44	11	7.89089e-05	0.0029908	5	signal transduction by phosphorylation	biological_process
GO:0043562	5	4	8.0446e-05	0.00301946	6	cellular response to nitrogen levels	biological_process
GO:0019252	37	10	8.14037e-05	0.00302603	8	starch biosynthetic process	biological_process
GO:0019219	1422	127	8.43209e-05	0.00310462	5	regulation of nucleobase-containing compound metabolic process	biological_process
GO:0009266	446	50	9.01753e-05	0.00328885	4	response to temperature stimulus	biological_process
GO:0007126	94	17	9.17594e-05	0.00331534	4	meiosis	biological_process
GO:0051321	122	20	9.69716e-05	0.00347122	4	meiotic cell cycle	biological_process
GO:1901360	5919	441	0.000100541	0.00356598	4	organic cyclic compound metabolic process	biological_process
GO:0048285	173	25	0.000118128	0.00415167	5	organelle fission	biological_process
GO:0005982	62	13	0.000129117	0.00449698	7	starch metabolic process	biological_process
GO:0042439	39	10	0.000132077	0.00455902	6	ethanolamine-containing compound metabolic process	biological_process
GO:0010468	1545	135	0.000134279	0.004594	5	regulation of gene expression	biological_process
GO:0006974	304	37	0.000140841	0.00477625	5	response to DNA damage stimulus	biological_process
GO:0006807	6258	462	0.000150241	0.00505071	3	nitrogen compound metabolic process	biological_process
GO:0031326	1470	129	0.000158517	0.005283	5	regulation of cellular biosynthetic process	biological_process
GO:0009637	73	14	0.000196961	0.00650812	6	response to blue light	biological_process
GO:0051171	1451	127	0.000198974	0.00651893	4	regulation of nitrogen compound metabolic process	biological_process
GO:0060255	1696	145	0.000204722	0.00660119	4	regulation of macromolecule metabolic process	biological_process
GO:0016877	41	10	0.000207083	0.00660119	4	ligase activity, forming carbon-sulfur bonds	molecular_function
GO:0009574	10	5	0.000208315	0.00660119	5	preprophase band	cellular_component
GO:0047274	10	5	0.000208315	0.00660119	7	galactinol-sucrose galactosyltransferase activity	molecular_function
GO:0009987	12789	883	0.00021576	0.00678152	2	cellular process	biological_process
GO:0010360	6	4	0.000228997	0.00691642	6	negative regulation of anion channel activity	biological_process
GO:0009903	21	7	0.000232264	0.00696072	6	chloroplast avoidance movement	biological_process
GO:0008092	92	16	0.000234164	0.00696369	4	cytoskeletal protein binding	molecular_function
GO:0006281	268	33	0.000254056	0.00749755	6	DNA repair	biological_process
GO:0045848	3	3	0.000264537	0.00762293	3	positive regulation of nitrogen utilization	biological_process
GO:0016043	1926	161	0.000266191	0.00762293	3	cellular component organization	biological_process
GO:0006725	5817	430	0.00026613	0.00762293	4	cellular aromatic compound metabolic process	biological_process
GO:0016461	3	3	0.000264537	0.00762293	5	unconventional myosin complex	cellular_component
GO:0044262	503	53	0.00027246	0.00770312	4	cellular carbohydrate metabolic process	biological_process
GO:0009889	1503	130	0.00027465	0.00770312	4	regulation of biosynthetic process	biological_process
GO:0010025	28	8	0.000276962	0.00770312	4	wax biosynthetic process	biological_process
GO:0000278	204	27	0.000284072	0.00784444	5	mitotic cell cycle	biological_process
GO:0006310	194	26	0.000299376	0.00820842	6	DNA recombination	biological_process
GO:1901700	1372	120	0.000307269	0.0083655	4	response to oxygen-containing compound	biological_process
GO:0009644	43	10	0.000314936	0.0085143	7	response to high light intensity	biological_process
GO:0006298	16	6	0.000317865	0.0085338	7	mismatch repair	biological_process
GO:0009658	114	18	0.000342548	0.00913304	6	chloroplast organization	biological_process
GO:0019203	29	8	0.000361092	0.00944819	7	carbohydrate phosphatase activity	molecular_function
GO:0004557	11	5	0.0003617	0.00944819	7	alpha-galactosidase activity	molecular_function
GO:0007010	218	28	0.000364687	0.00946229	5	cytoskeleton organization	biological_process

## Sheet: HO24,Wat24_up
GO_ID	All_num	DEGs_num	Pvalue	FDR	Level	Term	Type
GO:0050896	5231	234	4.92299e-07	8.20245e-05	2	response to stimulus	biological_process
GO:0003824	11023	424	3.77175e-05	0.00173821	2	catalytic activity	molecular_function
GO:0016491	1856	117	2.10987e-11	4.56998e-08	3	oxidoreductase activity	molecular_function
GO:0048037	658	54	1.73015e-09	1.24917e-06	3	cofactor binding	molecular_function
GO:0006950	3162	161	2.55377e-08	1.10629e-05	3	response to stress	biological_process
GO:0042221	2287	115	7.26346e-06	0.000684028	3	response to chemical stimulus	biological_process
GO:0090484	128	15	2.7745e-05	0.00139758	3	drug transporter activity	molecular_function
GO:0022857	1145	60	0.000484112	0.00903955	3	transmembrane transporter activity	molecular_function
GO:0022892	1051	56	0.000500765	0.00927057	3	substrate-specific transporter activity	molecular_function
GO:0019825	13	4	0.00071923	0.0123639	3	oxygen binding	molecular_function
GO:0009719	1364	68	0.000797588	0.0133921	3	response to endogenous stimulus	biological_process
GO:0050662	473	41	3.7068e-08	1.14699e-05	4	coenzyme binding	molecular_function
GO:0016765	133	18	5.44899e-07	8.43036e-05	4	transferase activity, transferring alkyl or aryl (other than methyl) groups	molecular_function
GO:0022804	644	46	1.54038e-06	0.000175603	4	active transmembrane transporter activity	molecular_function
GO:0016627	111	15	4.84287e-06	0.000524483	4	oxidoreductase activity, acting on the CH-CH group of donors	molecular_function
GO:0032196	91	13	1.11522e-05	0.000851171	4	transposition	biological_process
GO:0015238	122	15	1.55748e-05	0.00095657	4	drug transmembrane transporter activity	molecular_function
GO:0006979	368	29	2.27298e-05	0.0012008	4	response to oxidative stress	biological_process
GO:0044711	911	54	4.4268e-05	0.00189216	4	single-organism biosynthetic process	biological_process
GO:0006082	1147	64	5.41224e-05	0.00209338	4	organic acid metabolic process	biological_process
GO:0010243	226	20	8.70809e-05	0.00314362	4	response to organonitrogen compound	biological_process
GO:0016846	34	7	0.000117076	0.00367518	4	carbon-sulfur lyase activity	molecular_function
GO:0016614	314	24	0.000179613	0.00447899	4	oxidoreductase activity, acting on CH-OH group of donors	molecular_function
GO:0016638	48	8	0.00018404	0.00447899	4	oxidoreductase activity, acting on the CH-NH2 group of donors	molecular_function
GO:0080167	105	12	0.000219193	0.00521728	4	response to karrikin	biological_process
GO:0009835	38	7	0.000244317	0.0056297	4	fruit ripening	biological_process
GO:0022891	932	52	0.000273315	0.00616666	4	substrate-specific transmembrane transporter activity	molecular_function
GO:1901564	1655	82	0.000278289	0.00621418	4	organonitrogen compound metabolic process	biological_process
GO:1900673	40	7	0.000340439	0.00728244	4	olefin metabolic process	biological_process
GO:1901700	1372	70	0.00035341	0.00728244	4	response to oxygen-containing compound	biological_process
GO:1901698	311	23	0.000388646	0.00765279	4	response to nitrogen compound	biological_process
GO:0030170	128	13	0.000394304	0.00767261	4	pyridoxal phosphate binding	molecular_function
GO:0010035	854	48	0.000396737	0.00767261	4	response to inorganic substance	biological_process
GO:0006520	520	33	0.000415425	0.00796292	4	cellular amino acid metabolic process	biological_process
GO:0009268	12	4	0.000511531	0.00931073	4	response to pH	biological_process
GO:0043169	5103	210	0.00054907	0.00991072	4	cation binding	molecular_function
GO:0006790	192	16	0.000828745	0.0137028	4	sulfur compound metabolic process	biological_process
GO:0004497	313	22	0.00101046	0.0163332	4	monooxygenase activity	molecular_function
GO:0046906	485	30	0.00112032	0.0173281	4	tetrapyrrole binding	molecular_function
GO:0010181	48	13	4.25635e-09	2.30481e-06	5	FMN binding	molecular_function
GO:0016628	56	13	3.25139e-08	1.14699e-05	5	oxidoreductase activity, acting on the CH-CH group of donors, NAD or NADP as acceptor	molecular_function
GO:0004364	49	12	5.79907e-08	1.5701e-05	5	glutathione transferase activity	molecular_function
GO:0010200	156	20	3.16582e-07	5.7143e-05	5	response to chitin	biological_process
GO:0047292	5	4	6.24535e-06	0.000614883	5	trihydroxypterocarpan dimethylallyltransferase activity	molecular_function
GO:0015291	349	29	8.37982e-06	0.000756279	5	secondary active transmembrane transporter activity	molecular_function
GO:0016709	107	14	1.45479e-05	0.000927561	5	oxidoreductase activity, acting on paired donors, with incorporation or reduction of molecular oxygen, NAD(P)H as one donor, and incorporation of one atom of oxygen	molecular_function
GO:1901605	361	29	1.58987e-05	0.00095657	5	alpha-amino acid metabolic process	biological_process
GO:0015075	762	48	2.65248e-05	0.00136792	5	ion transmembrane transporter activity	molecular_function
GO:0016639	13	5	4.42089e-05	0.00189216	5	oxidoreductase activity, acting on the CH-NH2 group of donors, NAD or NADP as acceptor	molecular_function
GO:0000943	63	10	4.54258e-05	0.00189216	5	retrotransposon nucleocapsid	cellular_component
GO:0043436	1141	64	4.63933e-05	0.001896	5	oxoacid metabolic process	biological_process
GO:0032197	64	10	5.22312e-05	0.00205696	5	transposition, RNA-mediated	biological_process
GO:0010447	8	4	8.05979e-05	0.0029589	5	response to acidity	biological_process
GO:0016747	266	22	0.00010742	0.00357958	5	transferase activity, transferring acyl groups other than amino-acyl groups	molecular_function
GO:0050660	161	16	0.00011395	0.00367518	5	flavin adenine dinucleotide binding	molecular_function
GO:0046872	4869	206	0.000131907	0.00408157	5	metal ion binding	molecular_function
GO:0009820	36	7	0.000171338	0.00441808	5	alkaloid metabolic process	biological_process
GO:0043450	36	7	0.000171338	0.00441808	5	alkene biosynthetic process	biological_process
GO:0000096	74	10	0.000183061	0.00447899	5	sulfur amino acid metabolic process	biological_process
GO:0000302	241	20	0.000207947	0.0050046	5	response to reactive oxygen species	biological_process
GO:0020037	452	30	0.000358772	0.00728244	5	heme binding	molecular_function
GO:0044283	769	44	0.000475066	0.00897942	5	small molecule biosynthetic process	biological_process
GO:0016779	931	51	0.000476747	0.00897942	5	nucleotidyltransferase activity	molecular_function
GO:0080029	12	4	0.000511531	0.00931073	5	cellular response to boron-containing substance levels	biological_process
GO:0044272	136	13	0.000705187	0.0122681	5	sulfur compound biosynthetic process	biological_process
GO:0004518	604	36	0.000738987	0.0126035	5	nuclease activity	molecular_function
GO:0016616	287	21	0.000784647	0.0132777	5	oxidoreductase activity, acting on the CH-OH group of donors, NAD or NADP as acceptor	molecular_function
GO:0005548	46	7	0.000820549	0.0136716	5	phospholipid transporter activity	molecular_function
GO:0016847	14	4	0.000980177	0.0160838	5	1-aminocyclopropane-1-carboxylate synthase activity	molecular_function
GO:0016629	9	7	1.63694e-09	1.24917e-06	6	12-oxophytodienoate reductase activity	molecular_function
GO:0015074	1125	72	1.31507e-07	3.16493e-05	6	DNA integration	biological_process
GO:0033773	18	7	1.10876e-06	0.00015445	6	isoflavone 2'-hydroxylase activity	molecular_function
GO:0033741	4	4	1.28352e-06	0.00015445	6	adenylyl-sulfate reductase (glutathione) activity	molecular_function
GO:0033770	5	4	6.24535e-06	0.000614883	6	2-hydroxyisoflavanone synthase activity	molecular_function
GO:0010044	11	5	1.67895e-05	0.000982864	6	response to aluminum ion	biological_process
GO:0006534	28	7	3.07278e-05	0.00151265	6	cysteine metabolic process	biological_process
GO:0034061	789	49	3.1452e-05	0.00151389	6	DNA polymerase activity	molecular_function
GO:0004519	516	36	3.4713e-05	0.00163453	6	endonuclease activity	molecular_function
GO:0019752	1091	62	4.19766e-05	0.00189216	6	carboxylic acid metabolic process	biological_process
GO:0015297	149	16	4.49424e-05	0.00189216	6	antiporter activity	molecular_function
GO:0046914	3057	141	4.96402e-05	0.00199112	6	transition metal ion binding	molecular_function
GO:0009717	8	4	8.05979e-05	0.0029589	6	isoflavonoid biosynthetic process	biological_process
GO:0000287	175	17	9.34523e-05	0.00331832	6	magnesium ion binding	molecular_function
GO:0046394	651	41	0.000102454	0.00351129	6	carboxylic acid biosynthetic process	biological_process
GO:0008509	284	23	0.00010375	0.00351129	6	anion transmembrane transporter activity	molecular_function
GO:0004012	34	7	0.000117076	0.00367518	6	phospholipid-translocating ATPase activity	molecular_function
GO:0004175	906	52	0.000137804	0.00418959	6	endopeptidase activity	molecular_function
GO:0046029	9	4	0.0001412	0.00418959	6	mannitol dehydrogenase activity	molecular_function
GO:0009693	36	7	0.000171338	0.00441808	6	ethylene biosynthetic process	biological_process
GO:0000097	48	8	0.00018404	0.00447899	6	sulfur amino acid biosynthetic process	biological_process
GO:1901607	227	19	0.000266296	0.00607154	6	alpha-amino acid biosynthetic process	biological_process
GO:0033808	5	3	0.000363113	0.00728244	6	6'-deoxychalcone synthase activity	molecular_function
GO:0009069	57	8	0.00061751	0.0110539	6	serine family amino acid metabolic process	biological_process
GO:0045181	6	3	0.000707993	0.0122681	6	glutamate synthase activity, NAD(P)H as acceptor	molecular_function
GO:0042625	141	13	0.000988852	0.0161042	6	ATPase activity, coupled to transmembrane movement of ions	molecular_function
GO:0004190	655	49	1.78716e-07	3.51909e-05	7	aspartic-type endopeptidase activity	molecular_function
GO:0019344	24	7	1.01033e-05	0.000851171	7	cysteine biosynthetic process	biological_process
GO:0031408	79	12	1.27624e-05	0.000863854	7	oxylipin biosynthetic process	biological_process
GO:0003964	752	48	1.89569e-05	0.00102652	7	RNA-directed DNA polymerase activity	molecular_function
GO:0009070	34	7	0.000117076	0.00367518	7	serine family amino acid biosynthetic process	biological_process
GO:0003887	103	12	0.00018257	0.00447899	7	DNA-directed DNA polymerase activity	molecular_function
GO:0047274	10	4	0.000229054	0.00539273	7	galactinol-sucrose galactosyltransferase activity	molecular_function
GO:0005506	489	32	0.000296981	0.00656389	7	iron ion binding	molecular_function
GO:0015103	94	11	0.000322858	0.00706374	7	inorganic anion transmembrane transporter activity	molecular_function
GO:0004557	11	4	0.000350348	0.00728244	7	alpha-galactosidase activity	molecular_function
GO:0016040	6	3	0.000707993	0.0122681	7	glutamate synthase (NADH) activity	molecular_function
GO:0043225	6	3	0.000707993	0.0122681	7	anion transmembrane-transporting ATPase activity	molecular_function
GO:0034484	6	4	1.82338e-05	0.00101268	8	raffinose catabolic process	biological_process
GO:0006200	255	21	0.000162197	0.00441808	8	ATP catabolic process	biological_process
GO:0016887	693	41	0.000378236	0.00751615	8	ATPase activity	molecular_function
GO:0051139	5	3	0.000363113	0.00728244	9	metal ion:hydrogen antiporter activity	molecular_function
GO:0015369	5	3	0.000363113	0.00728244	10	calcium:hydrogen antiporter activity	molecular_function

## Sheet: HO24,Wat24_down
GO_ID	All_num	DEGs_num	Pvalue	FDR	Level	Term	Type
GO:0005198	606	158	5.22611e-82	4.99268e-79	2	structural molecule activity	molecular_function
GO:0032991	2491	206	8.51184e-23	1.87653e-20	2	macromolecular complex	cellular_component
GO:0005576	1222	111	6.64784e-15	1.12075e-12	2	extracellular region	cellular_component
GO:0016209	188	30	2.78179e-10	2.65754e-08	2	antioxidant activity	molecular_function
GO:0045735	76	18	1.66609e-09	1.40442e-07	2	nutrient reservoir activity	molecular_function
GO:0008152	11841	548	0.000157786	0.00466202	2	metabolic process	biological_process
GO:0009055	462	36	0.000277254	0.00742626	2	electron carrier activity	molecular_function
GO:0003735	471	152	1.20522e-93	1.72709e-90	3	structural constituent of ribosome	molecular_function
GO:0030529	801	169	1.22477e-72	7.02038e-70	3	ribonucleoprotein complex	cellular_component
GO:0043228	1628	195	5.32721e-43	1.90847e-40	3	non-membrane-bounded organelle	cellular_component
GO:0004601	164	28	2.19369e-10	2.16797e-08	3	peroxidase activity	molecular_function
GO:0016491	1856	132	7.99357e-10	7.15924e-08	3	oxidoreductase activity	molecular_function
GO:0009058	5727	307	2.34852e-07	1.24645e-05	3	biosynthetic process	biological_process
GO:0071554	437	41	1.33719e-06	6.38733e-05	3	cell wall organization or biogenesis	biological_process
GO:0009056	1868	119	2.20044e-06	0.000101717	3	catabolic process	biological_process
GO:0044085	861	62	2.33169e-05	0.000856747	3	cellular component biogenesis	biological_process
GO:0004857	161	19	4.59208e-05	0.00158565	3	enzyme inhibitor activity	molecular_function
GO:0061134	58	10	0.000132045	0.0039836	3	peptidase regulator activity	molecular_function
GO:0030312	671	46	0.000750942	0.0170809	3	external encapsulating structure	cellular_component
GO:0045927	28	6	0.000903663	0.0197702	3	positive regulation of growth	biological_process
GO:0048046	346	27	0.0014999	0.030705	3	apoplast	cellular_component
GO:0005840	538	165	5.18642e-98	1.48643e-94	4	ribosome	cellular_component
GO:0044391	216	76	1.31284e-49	6.27102e-47	4	ribosomal subunit	cellular_component
GO:0043232	1628	195	5.32721e-43	1.90847e-40	4	intracellular non-membrane-bounded organelle	cellular_component
GO:0046906	485	57	2.00262e-12	3.18862e-10	4	tetrapyrrole binding	molecular_function
GO:0019538	3438	220	1.40112e-11	1.89285e-09	4	protein metabolic process	biological_process
GO:0051213	228	34	1.20491e-10	1.38131e-08	4	dioxygenase activity	molecular_function
GO:0016684	164	28	2.19369e-10	2.16797e-08	4	oxidoreductase activity, acting on peroxide as acceptor	molecular_function
GO:0005737	8422	433	1.38059e-08	1.0694e-06	4	cytoplasm	cellular_component
GO:0044444	6765	359	2.63788e-08	1.9385e-06	4	cytoplasmic part	cellular_component
GO:0072593	173	25	6.45108e-08	4.40209e-06	4	reactive oxygen species metabolic process	biological_process
GO:1901576	5548	301	1.03222e-07	6.40681e-06	4	organic substance biosynthetic process	biological_process
GO:0040010	8	6	1.37912e-07	7.78022e-06	4	positive regulation of growth rate	biological_process
GO:0044249	5437	294	2.24311e-07	1.21297e-05	4	cellular biosynthetic process	biological_process
GO:0016701	177	24	3.94224e-07	2.01758e-05	4	oxidoreductase activity, acting on single donors with incorporation of molecular oxygen	molecular_function
GO:0040009	10	6	9.62033e-07	4.75377e-05	4	regulation of growth rate	biological_process
GO:0016705	487	44	1.52445e-06	7.16243e-05	4	oxidoreductase activity, acting on paired donors, with incorporation or reduction of molecular oxygen	molecular_function
GO:0006979	368	36	2.25644e-06	0.00010265	4	response to oxidative stress	biological_process
GO:0022613	200	24	3.61441e-06	0.000152337	4	ribonucleoprotein complex biogenesis	biological_process
GO:0005853	12	6	3.93748e-06	0.000161212	4	eukaryotic translation elongation factor 1 complex	cellular_component
GO:0044036	160	20	1.25032e-05	0.00049088	4	cell wall macromolecule metabolic process	biological_process
GO:0045261	21	7	1.5282e-05	0.000591867	4	proton-transporting ATP synthase complex, catalytic core F(1)	cellular_component
GO:0002164	15	6	1.91384e-05	0.00072172	4	larval development	biological_process
GO:0006629	1064	72	4.03062e-05	0.00142614	4	lipid metabolic process	biological_process
GO:0005844	3	3	7.31312e-05	0.00235499	4	polysome	cellular_component
GO:0042546	168	18	0.000247985	0.00690026	4	cell wall biogenesis	biological_process
GO:0022411	63	10	0.000267831	0.00726688	4	cellular component disassembly	biological_process
GO:0001891	4	3	0.00028337	0.00745081	4	phagocytic cup	cellular_component
GO:0044248	1260	78	0.000340459	0.00863501	4	cellular catabolic process	biological_process
GO:0043933	454	35	0.000408157	0.00999811	4	macromolecular complex subunit organization	biological_process
GO:0030414	55	9	0.000426576	0.0102737	4	peptidase inhibitor activity	molecular_function
GO:0005618	654	46	0.000435937	0.0104087	4	cell wall	cellular_component
GO:0045259	34	7	0.000439446	0.0104087	4	proton-transporting ATP synthase complex	cellular_component
GO:0006909	27	6	0.000735821	0.0168709	4	phagocytosis	biological_process
GO:0071669	202	19	0.000868034	0.0194358	4	plant-type cell wall organization or biogenesis	biological_process
GO:0044092	225	20	0.00129495	0.0270899	4	negative regulation of molecular function	biological_process
GO:0048029	64	9	0.00132167	0.0274194	4	monosaccharide binding	molecular_function
GO:0022626	198	66	1.88403e-41	5.99958e-39	5	cytosolic ribosome	cellular_component
GO:0044445	243	66	2.99007e-35	8.56953e-33	5	cytosolic part	cellular_component
GO:0015934	125	41	7.56915e-26	1.97211e-23	5	large ribosomal subunit	cellular_component
GO:0015935	91	35	5.94006e-25	1.41868e-22	5	small ribosomal subunit	cellular_component
GO:0044267	2316	193	1.23481e-21	2.35932e-19	5	cellular protein metabolic process	biological_process
GO:0010467	3537	227	4.23239e-12	6.38422e-10	5	gene expression	biological_process
GO:0020037	452	52	4.24543e-11	5.29017e-09	5	heme binding	molecular_function
GO:0042744	114	24	4.73215e-11	5.65098e-09	5	hydrogen peroxide catabolic process	biological_process
GO:0034599	148	26	5.07811e-10	4.69479e-08	5	cellular response to oxidative stress	biological_process
GO:0042743	131	24	9.70406e-10	8.42783e-08	5	hydrogen peroxide metabolic process	biological_process
GO:0042274	20	10	1.98296e-09	1.62376e-07	5	ribosomal small subunit biogenesis	biological_process
GO:0042542	164	25	2.18371e-08	1.64698e-06	5	response to hydrogen peroxide	biological_process
GO:0000302	241	31	2.8977e-08	2.0762e-06	5	response to reactive oxygen species	biological_process
GO:0009059	4022	231	8.27956e-08	5.51842e-06	5	macromolecule biosynthetic process	biological_process
GO:0034645	3965	228	9.48425e-08	6.04041e-06	5	cellular macromolecule biosynthetic process	biological_process
GO:0005829	1354	97	1.32562e-07	7.75352e-06	5	cytosol	cellular_component
GO:0016706	137	20	1.11586e-06	5.42045e-05	5	oxidoreductase activity, acting on paired donors, with incorporation or reduction of molecular oxygen, 2-oxoglutarate as one donor, and incorporation of one atom each of oxygen into both donors	molecular_function
GO:0022618	31	9	3.32791e-06	0.000146735	5	ribonucleoprotein complex assembly	biological_process
GO:0042254	186	23	3.44297e-06	0.00014809	5	ribosome biogenesis	biological_process
GO:0016998	67	13	3.46198e-06	0.00014809	5	cell wall macromolecule catabolic process	biological_process
GO:0002119	15	6	1.91384e-05	0.00072172	5	nematode larval development	biological_process
GO:0016042	251	26	2.10478e-05	0.000783416	5	lipid catabolic process	biological_process
GO:0070925	31	8	3.05481e-05	0.00109439	5	organelle assembly	biological_process
GO:0009792	43	9	5.9273e-05	0.00199855	5	embryo development ending in birth or egg hatching	biological_process
GO:0051231	3	3	7.31312e-05	0.00235499	5	spindle elongation	biological_process
GO:0005811	22	6	0.000221812	0.00623248	5	lipid particle	cellular_component
GO:0042273	9	4	0.000324687	0.00830851	5	ribosomal large subunit biogenesis	biological_process
GO:0004866	54	9	0.000370338	0.00920235	5	endopeptidase inhibitor activity	molecular_function
GO:0032984	44	8	0.000423967	0.0102737	5	macromolecular complex disassembly	biological_process
GO:0003779	35	7	0.000529668	0.0124429	5	actin binding	molecular_function
GO:0006040	48	8	0.000778884	0.017577	5	amino sugar metabolic process	biological_process
GO:0016682	49	8	0.00089721	0.0197702	5	oxidoreductase activity, acting on diphenols and related substances as donors, oxygen as acceptor	molecular_function
GO:0031418	49	8	0.00089721	0.0197702	5	L-ascorbic acid binding	molecular_function
GO:0009832	142	15	0.000916161	0.0198481	5	plant-type cell wall biogenesis	biological_process
GO:0043086	203	19	0.000921076	0.0198481	5	negative regulation of catalytic activity	biological_process
GO:0005976	497	36	0.00105703	0.0222754	5	polysaccharide metabolic process	biological_process
GO:0030686	6	3	0.00132983	0.0274194	5	90S preribosome	cellular_component
GO:0006412	671	159	6.43031e-76	4.60732e-73	6	translation	biological_process
GO:0022625	96	33	8.62603e-22	1.76587e-19	6	cytosolic large ribosomal subunit	cellular_component
GO:0022627	62	26	5.13421e-20	9.19666e-18	6	cytosolic small ribosomal subunit	cellular_component
GO:0006414	50	17	8.58442e-12	1.23015e-09	6	translational elongation	biological_process
GO:0034614	141	26	1.68266e-10	1.8548e-08	6	cellular response to reactive oxygen species	biological_process
GO:0070301	121	24	1.76015e-10	1.86836e-08	6	cellular response to hydrogen peroxide	biological_process
GO:0016165	46	13	3.13421e-08	2.19089e-06	6	linoleate 13S-lipoxygenase activity	molecular_function
GO:0042255	16	8	8.72358e-08	5.68222e-06	6	ribosome assembly	biological_process
GO:0019843	130	21	1.05066e-07	6.40681e-06	6	rRNA binding	molecular_function
GO:0000028	5	5	1.27198e-07	7.5948e-06	6	ribosomal small subunit assembly	biological_process
GO:0030490	12	6	3.93748e-06	0.000161212	6	maturation of SSU-rRNA	biological_process
GO:0009834	80	14	5.27395e-06	0.000212889	6	secondary cell wall biogenesis	biological_process
GO:0030139	51	10	4.21332e-05	0.00147261	6	endocytic vesicle	cellular_component
GO:0008135	166	19	6.98703e-05	0.00232847	6	translation factor activity, nucleic acid binding	molecular_function
GO:0000022	3	3	7.31312e-05	0.00235499	6	mitotic spindle elongation	biological_process
GO:0006308	13	5	0.000123539	0.00376663	6	DNA catabolic process	biological_process
GO:0006030	38	8	0.000146047	0.0043601	6	chitin metabolic process	biological_process
GO:0006026	39	8	0.000177056	0.00517799	6	aminoglycan catabolic process	biological_process
GO:0043241	41	8	0.000255359	0.00703712	6	protein complex disassembly	biological_process
GO:1901071	42	8	0.000303995	0.00784909	6	glucosamine-containing compound metabolic process	biological_process
GO:0051015	24	6	0.000372461	0.00920235	6	actin filament binding	molecular_function
GO:0000027	5	3	0.000686302	0.0159615	6	ribosomal large subunit assembly	biological_process
GO:0015985	39	7	0.00104759	0.0222399	6	energy coupled proton transport, down electrochemical gradient	biological_process
GO:0042398	53	8	0.00152217	0.0309399	6	cellular modified amino acid biosynthetic process	biological_process
GO:0003746	66	19	1.45299e-11	1.89285e-09	7	translation elongation factor activity	molecular_function
GO:0002181	17	9	6.81403e-09	5.42472e-07	7	cytoplasmic translation	biological_process
GO:0031408	79	16	1.41162e-07	7.78022e-06	7	oxylipin biosynthetic process	biological_process
GO:0005506	489	46	2.82553e-07	1.47236e-05	7	iron ion binding	molecular_function
GO:0000462	10	5	2.68753e-05	0.000974997	7	maturation of SSU-rRNA from tricistronic rRNA transcript (SSU-rRNA, 5.8S rRNA, LSU-rRNA)	biological_process
GO:0006032	37	8	0.000119652	0.00368735	7	chitin catabolic process	biological_process
GO:0044769	30	7	0.000192417	0.00551468	7	ATPase activity, coupled to transmembrane movement of ions, rotational mechanism	molecular_function
GO:0043624	40	8	0.000213279	0.00605204	7	cellular protein complex disassembly	biological_process
GO:0006415	15	5	0.000268768	0.00726688	7	translational termination	biological_process
GO:0010334	4	3	0.00028337	0.00745081	7	sesquiterpene synthase activity	molecular_function
GO:0045335	32	7	0.000295737	0.00770529	7	phagocytic vesicle	cellular_component
GO:0006817	18	5	0.00069059	0.0159615	7	phosphate ion transport	biological_process
GO:0015986	39	7	0.00104759	0.0222399	7	ATP synthesis coupled proton transport	biological_process
GO:0042777	8	5	6.40775e-06	0.000255064	8	plasma membrane ATP synthesis coupled proton transport	biological_process
GO:0046933	25	7	5.45527e-05	0.00186129	8	proton-transporting ATP synthase activity, rotational mechanism	molecular_function

## Sheet: HO24,Wat6_up
GO_ID	All_num	DEGs_num	Pvalue	FDR	Level	Term	Type
GO:0005576	1222	194	5.95736e-21	2.43299e-17	2	extracellular region	cellular_component
GO:0016491	1856	240	2.06791e-14	3.90995e-11	3	oxidoreductase activity	molecular_function
GO:0042221	2287	282	2.87215e-14	3.90995e-11	3	response to chemical stimulus	biological_process
GO:0020037	452	85	9.97069e-14	1.01801e-10	5	heme binding	molecular_function
GO:0006950	3162	362	1.49597e-13	1.22191e-10	3	response to stress	biological_process
GO:1901700	1372	186	3.99902e-13	2.68914e-10	4	response to oxygen-containing compound	biological_process
GO:0070301	121	37	4.6092e-13	2.68914e-10	6	cellular response to hydrogen peroxide	biological_process
GO:0042743	131	38	1.39577e-12	7.1254e-10	5	hydrogen peroxide metabolic process	biological_process
GO:0042744	114	35	1.72251e-12	7.81639e-10	5	hydrogen peroxide catabolic process	biological_process
GO:0072593	173	44	3.68381e-12	1.37373e-09	4	reactive oxygen species metabolic process	biological_process
GO:0034614	141	39	3.70004e-12	1.37373e-09	6	cellular response to reactive oxygen species	biological_process
GO:0046906	485	85	5.29859e-12	1.80329e-09	4	tetrapyrrole binding	molecular_function
GO:0050896	5231	539	6.44168e-12	2.02368e-09	2	response to stimulus	biological_process
GO:0042542	164	42	8.88935e-12	2.59315e-09	5	response to hydrogen peroxide	biological_process
GO:0034599	148	39	1.90086e-11	5.1754e-09	5	cellular response to oxidative stress	biological_process
GO:0016209	188	44	7.29528e-11	1.86212e-08	2	antioxidant activity	molecular_function
GO:0000786	51	21	9.67459e-11	2.32418e-08	4	nucleosome	cellular_component
GO:0004601	164	39	5.24994e-10	1.12846e-07	3	peroxidase activity	molecular_function
GO:0016684	164	39	5.24994e-10	1.12846e-07	4	oxidoreductase activity, acting on peroxide as acceptor	molecular_function
GO:0006323	83	26	7.45768e-10	1.52286e-07	4	DNA packaging	biological_process
GO:0071103	108	30	9.94301e-10	1.93368e-07	6	DNA conformation change	biological_process
GO:0031497	62	22	1.04518e-09	1.94023e-07	5	chromatin assembly	biological_process
GO:0006979	368	65	1.22811e-09	2.1807e-07	4	response to oxidative stress	biological_process
GO:0032993	63	22	1.48474e-09	2.52653e-07	3	protein-DNA complex	cellular_component
GO:0006333	64	22	2.09164e-09	3.41691e-07	7	chromatin assembly or disassembly	biological_process
GO:0006334	59	21	2.34247e-09	3.67948e-07	6	nucleosome assembly	biological_process
GO:0000302	241	48	3.47902e-09	5.26234e-07	5	response to reactive oxygen species	biological_process
GO:0065004	66	22	4.05374e-09	5.91267e-07	6	protein-DNA complex assembly	biological_process
GO:0034728	62	21	6.56992e-09	9.25226e-07	6	nucleosome organization	biological_process
GO:0071824	69	22	1.03517e-08	1.40922e-06	5	protein-DNA complex subunit organization	biological_process
GO:0010200	156	35	1.9916e-08	2.62377e-06	5	response to chitin	biological_process
GO:0010035	854	115	2.35197e-08	3.0017e-06	4	response to inorganic substance	biological_process
GO:0008762	51	18	3.77971e-08	4.67768e-06	6	UDP-N-acetylmuramate dehydrogenase activity	molecular_function
GO:0005618	654	92	8.33799e-08	1.00154e-05	4	cell wall	cellular_component
GO:0010243	226	43	8.90765e-08	1.0394e-05	4	response to organonitrogen compound	biological_process
GO:0004364	49	17	1.20515e-07	1.36717e-05	5	glutathione transferase activity	molecular_function
GO:0030312	671	93	1.42317e-07	1.52953e-05	3	external encapsulating structure	cellular_component
GO:0010033	1584	184	1.39628e-07	1.52953e-05	4	response to organic substance	biological_process
GO:0009719	1364	162	2.08082e-07	2.12452e-05	3	response to endogenous stimulus	biological_process
GO:0070887	1169	143	2.04146e-07	2.12452e-05	4	cellular response to chemical stimulus	biological_process
GO:0009055	462	69	3.86898e-07	3.85388e-05	2	electron carrier activity	molecular_function
GO:0000272	192	35	3.77569e-06	0.000367141	6	polysaccharide catabolic process	biological_process
GO:0051301	391	58	3.98138e-06	0.000378139	4	cell division	biological_process
GO:0003700	1345	153	5.60691e-06	0.000508858	3	sequence-specific DNA binding transcription factor activity	molecular_function
GO:0005615	141	28	6.45835e-06	0.000573389	3	extracellular space	cellular_component
GO:1901698	311	48	9.06853e-06	0.000787997	4	response to nitrogen compound	biological_process
GO:0016765	133	26	1.82149e-05	0.00154979	4	transferase activity, transferring alkyl or aryl (other than methyl) groups	molecular_function
GO:0004857	161	29	3.12233e-05	0.00260237	3	enzyme inhibitor activity	molecular_function
GO:0009414	287	43	5.32271e-05	0.00434759	4	response to water deprivation	biological_process
GO:0009725	1235	137	5.89156e-05	0.00462714	4	response to hormone stimulus	biological_process
GO:0006119	47	13	5.81435e-05	0.00462714	5	oxidative phosphorylation	biological_process
GO:0016998	67	16	6.12169e-05	0.00471717	5	cell wall macromolecule catabolic process	biological_process
GO:0071369	220	35	7.5818e-05	0.00573409	6	cellular response to ethylene stimulus	biological_process
GO:0009611	230	36	8.50292e-05	0.00629673	4	response to wounding	biological_process
GO:0052736	11	6	8.6341e-05	0.00629673	6	beta-glucanase activity	molecular_function
GO:0004867	31	10	0.000100393	0.00719308	6	serine-type endopeptidase inhibitor activity	molecular_function
GO:0022904	56	14	0.000102493	0.00721691	6	respiratory electron transport chain	biological_process
GO:0010876	139	25	0.000109406	0.00745506	4	lipid localization	biological_process
GO:0009415	296	43	0.000109526	0.00745506	4	response to water stimulus	biological_process
GO:0022900	270	40	0.00012223	0.00818341	5	electron transport chain	biological_process
GO:0006869	124	23	0.000125575	0.00827175	4	lipid transport	biological_process
GO:0006826	21	8	0.000133895	0.00867981	8	iron ion transport	biological_process
GO:0000785	126	23	0.000161151	0.0102834	5	chromatin	cellular_component
GO:0047292	5	4	0.000194137	0.0108611	5	trihydroxypterocarpan dimethylallyltransferase activity	molecular_function
GO:0033770	5	4	0.000194137	0.0108611	6	2-hydroxyisoflavanone synthase activity	molecular_function
GO:0030751	5	4	0.000194137	0.0108611	7	licodione 2'-O-methyltransferase activity	molecular_function
GO:0032374	5	4	0.000194137	0.0108611	7	regulation of cholesterol transport	biological_process
GO:0033802	5	4	0.000194137	0.0108611	7	isoliquiritigenin 2'-O-methyltransferase activity	molecular_function
GO:0047763	5	4	0.000194137	0.0108611	7	caffeate O-methyltransferase activity	molecular_function
GO:0050660	161	27	0.000200081	0.0110423	5	flavin adenine dinucleotide binding	molecular_function
GO:1901701	639	77	0.000220143	0.0119875	5	cellular response to oxygen-containing compound	biological_process
GO:0009723	307	43	0.000248705	0.0133646	5	response to ethylene stimulus	biological_process
GO:0005507	207	32	0.00025791	0.0136793	7	copper ion binding	molecular_function
GO:0048046	346	47	0.000270413	0.0138046	3	apoplast	cellular_component
GO:0004866	54	13	0.000269765	0.0138046	5	endopeptidase inhibitor activity	molecular_function
GO:0005504	13	6	0.000278539	0.0140439	4	fatty acid binding	molecular_function
GO:0042773	41	11	0.000287077	0.0142978	6	ATP synthesis coupled electron transport	biological_process
GO:0016709	107	20	0.00030364	0.0149406	5	oxidoreductase activity, acting on paired donors, with incorporation or reduction of molecular oxygen, NAD(P)H as one donor, and incorporation of one atom of oxygen	molecular_function
GO:0044421	174	28	0.000312662	0.0152013	2	extracellular region part	cellular_component
GO:0030414	55	13	0.000327592	0.0155568	4	peptidase inhibitor activity	molecular_function
GO:0071900	62	14	0.000325642	0.0155568	8	regulation of protein serine/threonine kinase activity	biological_process
GO:0071555	219	33	0.000336583	0.0158	4	cell wall organization	biological_process
GO:0009664	100	19	0.000342538	0.0158969	5	plant-type cell wall organization	biological_process
GO:0009873	211	32	0.000365733	0.0167826	6	ethylene mediated signaling pathway	biological_process
GO:0045229	266	38	0.000374318	0.0169857	4	external encapsulating structure organization	biological_process
GO:0000079	49	12	0.000388351	0.0174288	5	regulation of cyclin-dependent protein serine/threonine kinase activity	biological_process
GO:0051346	36	10	0.00039714	0.0176295	6	negative regulation of hydrolase activity	biological_process
GO:0016614	314	43	0.000405461	0.0178054	4	oxidoreductase activity, acting on CH-OH group of donors	molecular_function
GO:0016616	287	40	0.00044417	0.0192978	5	oxidoreductase activity, acting on the CH-OH group of donors, NAD or NADP as acceptor	molecular_function
GO:0009636	87	17	0.000491214	0.020897	4	response to toxic substance	biological_process
GO:0045490	87	17	0.000491214	0.020897	7	pectin catabolic process	biological_process
GO:0071813	3	3	0.000517359	0.0213424	4	lipoprotein particle binding	molecular_function
GO:0007067	145	24	0.000536002	0.0216736	5	mitosis	biological_process
GO:0000280	145	24	0.000536002	0.0216736	6	nuclear division	biological_process
GO:0061134	58	13	0.000568211	0.0217879	3	peptidase regulator activity	molecular_function
GO:0071554	437	55	0.000597513	0.0217879	3	cell wall organization or biogenesis	biological_process
GO:0009409	272	38	0.000580997	0.0217879	4	response to cold	biological_process
GO:0032368	6	4	0.000545175	0.0217879	5	regulation of lipid transport	biological_process
GO:0009733	367	48	0.000558034	0.0217879	5	response to auxin stimulus	biological_process
GO:0005743	291	40	0.000587448	0.0217879	5	mitochondrial inner membrane	cellular_component
GO:0015918	10	5	0.00059405	0.0217879	5	sterol transport	biological_process
GO:0008171	44	11	0.00055725	0.0217879	6	O-methyltransferase activity	molecular_function
GO:0052861	10	5	0.00059405	0.0217879	7	glucan endo-1,3-beta-glucanase activity, C-3 substituted reducing group	molecular_function
GO:0008199	10	5	0.00059405	0.0217879	8	ferric iron binding	molecular_function
GO:0005740	388	50	0.000609289	0.0220207	5	mitochondrial envelope	cellular_component
GO:0070469	113	20	0.000633772	0.0227046	3	respiratory chain	cellular_component
GO:0006949	20	7	0.000647999	0.0230124	4	syncytium formation	biological_process
GO:0004497	313	42	0.000715392	0.0251867	4	monooxygenase activity	molecular_function
GO:0045333	148	24	0.000724995	0.0253067	6	cellular respiration	biological_process
GO:0005874	238	34	0.000739761	0.0256033	4	microtubule	cellular_component
GO:0052689	231	33	0.000877565	0.0301174	5	carboxylic ester hydrolase activity	molecular_function
GO:0031966	375	48	0.000896736	0.0305189	4	mitochondrial membrane	cellular_component
GO:0006879	21	7	0.00090505	0.0305473	10	cellular iron ion homeostasis	biological_process
GO:0008810	27	8	0.000945249	0.0313853	6	cellulase activity	molecular_function
GO:0042775	27	8	0.000945249	0.0313853	7	mitochondrial ATP synthesis coupled electron transport	biological_process
GO:0034364	11	5	0.00101714	0.0327922	4	high-density lipoprotein particle	cellular_component
GO:0010027	11	5	0.00101714	0.0327922	5	thylakoid membrane organization	biological_process
GO:0009524	69	14	0.00101974	0.0327922	5	phragmoplast	cellular_component
GO:0030599	93	17	0.00108308	0.0345569	6	pectinesterase activity	molecular_function
GO:0005506	489	59	0.0011044	0.0349642	7	iron ion binding	molecular_function
GO:0003008	55	12	0.00117866	0.036298	4	system process	biological_process
GO:0016728	7	4	0.00119097	0.036298	5	oxidoreductase activity, acting on CH or CH2 groups, disulfide as acceptor	molecular_function
GO:0004748	7	4	0.00119097	0.036298	6	ribonucleoside-diphosphate reductase activity, thioredoxin disulfide as acceptor	molecular_function
GO:0008177	7	4	0.00119097	0.036298	6	succinate dehydrogenase (ubiquinone) activity	molecular_function
GO:0048037	658	75	0.00130791	0.0392758	3	cofactor binding	molecular_function
GO:0044699	7199	635	0.00141001	0.0405527	2	single-organism process	biological_process
GO:0009813	146	23	0.00138146	0.0405527	5	flavonoid biosynthetic process	biological_process
GO:0008202	95	17	0.00138263	0.0405527	5	steroid metabolic process	biological_process
GO:0051338	87	16	0.00140241	0.0405527	5	regulation of transferase activity	biological_process
GO:0001932	95	17	0.00138263	0.0405527	7	regulation of protein phosphorylation	biological_process
GO:0000041	56	12	0.00139221	0.0405527	7	transition metal ion transport	biological_process
GO:0007018	130	21	0.00158691	0.0446961	5	microtubule-based movement	biological_process
GO:0030245	29	8	0.00158175	0.0446961	8	cellulose catabolic process	biological_process
GO:0080029	12	5	0.00162872	0.0455597	5	cellular response to boron-containing substance levels	biological_process
GO:0008289	278	37	0.00166106	0.0461481	3	lipid binding	molecular_function
GO:0031225	194	28	0.00177538	0.048141	4	anchored to membrane	cellular_component
GO:0002791	4	3	0.00194497	0.048141	6	regulation of peptide secretion	biological_process

## Sheet: HO24,Wat6_down
GO_ID	All_num	DEGs_num	Pvalue	FDR	Level	Term	Type
GO:0042546	168	59	1.24807e-21	2.33701e-18	4	cell wall biogenesis	biological_process
GO:0009834	80	40	9.27544e-22	2.33701e-18	6	secondary cell wall biogenesis	biological_process
GO:0071669	202	58	1.35954e-16	1.27287e-13	4	plant-type cell wall organization or biogenesis	biological_process
GO:0071554	437	84	3.31975e-12	2.48649e-09	3	cell wall organization or biogenesis	biological_process
GO:0042221	2287	289	1.41327e-11	8.82113e-09	3	response to chemical stimulus	biological_process
GO:0009733	367	73	1.6619e-11	8.89115e-09	5	response to auxin stimulus	biological_process
GO:0016758	531	93	5.23145e-11	2.44897e-08	5	transferase activity, transferring hexosyl groups	molecular_function
GO:0003700	1345	186	8.9668e-11	3.35806e-08	3	sequence-specific DNA binding transcription factor activity	molecular_function
GO:0044711	911	137	1.33022e-10	4.52878e-08	4	single-organism biosynthetic process	biological_process
GO:0009719	1364	187	1.64288e-10	4.73276e-08	3	response to endogenous stimulus	biological_process
GO:0006629	1064	154	1.62482e-10	4.73276e-08	4	lipid metabolic process	biological_process
GO:0009725	1235	172	2.82555e-10	7.55834e-08	4	response to hormone stimulus	biological_process
GO:0034637	265	56	3.60456e-10	8.99937e-08	5	cellular carbohydrate biosynthetic process	biological_process
GO:0019748	253	54	5.04863e-10	1.1817e-07	4	secondary metabolic process	biological_process
GO:0010033	1584	208	6.49976e-10	1.43186e-07	4	response to organic substance	biological_process
GO:0016757	643	103	9.23203e-10	1.91818e-07	4	transferase activity, transferring glycosyl groups	molecular_function
GO:0016705	487	84	9.73177e-10	1.91818e-07	4	oxidoreductase activity, acting on paired donors, with incorporation or reduction of molecular oxygen	molecular_function
GO:0009734	238	51	1.31422e-09	2.46089e-07	6	auxin mediated signaling pathway	biological_process
GO:0071365	247	52	1.74835e-09	3.11789e-07	6	cellular response to auxin stimulus	biological_process
GO:1901362	2982	346	3.72567e-09	6.3421e-07	5	organic cyclic compound biosynthetic process	biological_process
GO:0016760	57	21	4.92666e-09	7.68765e-07	7	cellulose synthase (UDP-forming) activity	molecular_function
GO:0009755	768	115	5.50536e-09	8.24702e-07	5	hormone-mediated signaling pathway	biological_process
GO:0005506	489	82	5.93084e-09	8.54269e-07	7	iron ion binding	molecular_function
GO:0071944	3429	388	6.85765e-09	9.51182e-07	3	cell periphery	cellular_component
GO:0009808	85	26	7.45866e-09	9.97596e-07	6	lignin metabolic process	biological_process
GO:0008194	320	60	1.08647e-08	1.40304e-06	5	UDP-glycosyltransferase activity	molecular_function
GO:0019438	2870	332	1.1757e-08	1.46767e-06	5	aromatic compound biosynthetic process	biological_process
GO:0050896	5231	557	1.30148e-08	1.56105e-06	2	response to stimulus	biological_process
GO:0071495	842	122	1.33387e-08	1.56105e-06	4	cellular response to endogenous stimulus	biological_process
GO:0030244	71	23	1.61029e-08	1.82744e-06	9	cellulose biosynthetic process	biological_process
GO:0009809	61	21	1.99938e-08	2.20226e-06	7	lignin biosynthetic process	biological_process
GO:0044699	7199	735	2.6504e-08	2.73774e-06	2	single-organism process	biological_process
GO:0032870	816	118	2.59692e-08	2.73774e-06	5	cellular response to hormone stimulus	biological_process
GO:0005976	497	81	2.70484e-08	2.73774e-06	5	polysaccharide metabolic process	biological_process
GO:0005576	1222	162	3.17886e-08	3.13285e-06	2	extracellular region	cellular_component
GO:0016051	362	64	3.70802e-08	3.56065e-06	5	carbohydrate biosynthetic process	biological_process
GO:0000271	247	49	3.81647e-08	3.57317e-06	6	polysaccharide biosynthetic process	biological_process
GO:0006351	2276	270	3.96325e-08	3.62009e-06	6	transcription, DNA-dependent	biological_process
GO:0044550	176	39	4.29785e-08	3.83225e-06	5	secondary metabolite biosynthetic process	biological_process
GO:0032774	2282	270	5.04067e-08	4.39007e-06	6	RNA biosynthetic process	biological_process
GO:0051213	228	46	5.82183e-08	4.95517e-06	4	dioxygenase activity	molecular_function
GO:0033692	216	44	8.38665e-08	6.97956e-06	6	cellular polysaccharide biosynthetic process	biological_process
GO:0044262	503	80	9.61285e-08	7.82611e-06	4	cellular carbohydrate metabolic process	biological_process
GO:0015291	349	61	1.17194e-07	9.33814e-06	5	secondary active transmembrane transporter activity	molecular_function
GO:0023052	1715	210	1.58098e-07	1.2335e-05	2	signaling	biological_process
GO:0018130	2786	315	2.91998e-07	2.2317e-05	5	heterocycle biosynthetic process	biological_process
GO:0016021	4550	483	3.06435e-07	2.2952e-05	4	integral to membrane	cellular_component
GO:0044264	321	56	4.07089e-07	2.98931e-05	5	cellular polysaccharide metabolic process	biological_process
GO:0044710	3304	364	4.18854e-07	3.01655e-05	3	single-organism metabolic process	biological_process
GO:0071310	981	131	4.72553e-07	3.33908e-05	5	cellular response to organic substance	biological_process
GO:0007165	1675	203	5.47569e-07	3.79749e-05	4	signal transduction	biological_process
GO:0044700	1710	206	6.88472e-07	4.68787e-05	3	single organism signaling	biological_process
GO:0031224	4742	498	7.10753e-07	4.75316e-05	3	intrinsic to membrane	cellular_component
GO:0045492	31	13	7.41407e-07	4.87117e-05	7	xylan biosynthetic process	biological_process
GO:0044271	2774	311	7.74716e-07	5.00226e-05	5	cellular nitrogen compound biosynthetic process	biological_process
GO:0034654	2580	292	8.04413e-07	5.10597e-05	5	nucleobase-containing compound biosynthetic process	biological_process
GO:0016702	167	35	8.50525e-07	5.3087e-05	5	oxidoreductase activity, acting on single donors with incorporation of molecular oxygen, incorporation of two atoms of oxygen	molecular_function
GO:0009698	182	37	9.183e-07	5.63776e-05	5	phenylpropanoid metabolic process	biological_process
GO:0016042	251	46	1.06167e-06	6.41282e-05	5	lipid catabolic process	biological_process
GO:0007154	1914	225	1.264e-06	7.41674e-05	4	cell communication	biological_process
GO:0016701	177	36	1.26748e-06	7.41674e-05	4	oxidoreductase activity, acting on single donors with incorporation of molecular oxygen	molecular_function
GO:0005975	1365	169	1.45348e-06	8.3743e-05	4	carbohydrate metabolic process	biological_process
GO:0004497	313	53	2.09454e-06	0.000118849	4	monooxygenase activity	molecular_function
GO:0004805	13	8	2.83693e-06	0.000158572	8	trehalose-phosphatase activity	molecular_function
GO:0010417	25	11	3.02221e-06	0.000164032	8	glucuronoxylan biosynthetic process	biological_process
GO:0070887	1169	147	3.11785e-06	0.000164816	4	cellular response to chemical stimulus	biological_process
GO:0009699	140	30	3.12469e-06	0.000164816	6	phenylpropanoid biosynthetic process	biological_process
GO:0044255	792	107	3.17659e-06	0.000165227	4	cellular lipid metabolic process	biological_process
GO:0045491	45	15	3.34651e-06	0.000171681	7	xylan metabolic process	biological_process
GO:0051274	95	23	5.10604e-06	0.000258407	8	beta-glucan biosynthetic process	biological_process
GO:0003682	340	55	5.63019e-06	0.000273832	3	chromatin binding	molecular_function
GO:0015299	58	17	5.56311e-06	0.000273832	8	solute:hydrogen antiporter activity	molecular_function
GO:0015645	18	9	6.69967e-06	0.000313628	5	fatty acid ligase activity	molecular_function
GO:0006721	167	33	6.62028e-06	0.000313628	6	terpenoid metabolic process	biological_process
GO:0030243	103	24	6.54438e-06	0.000313628	8	cellulose metabolic process	biological_process
GO:1901700	1372	166	7.06121e-06	0.000326472	4	response to oxygen-containing compound	biological_process
GO:0032502	2446	272	8.31499e-06	0.000379751	2	developmental process	biological_process
GO:0022891	932	120	8.58948e-06	0.000387562	4	substrate-specific transmembrane transporter activity	molecular_function
GO:0005886	2886	314	9.41398e-06	0.000419707	3	plasma membrane	cellular_component
GO:0031408	79	20	1.01313e-05	0.000441183	7	oxylipin biosynthetic process	biological_process
GO:0016114	141	29	1.0537e-05	0.000453575	6	terpenoid biosynthetic process	biological_process
GO:0016682	49	15	1.0943e-05	0.000465698	5	oxidoreductase activity, acting on diphenols and related substances as donors, oxygen as acceptor	molecular_function
GO:0008610	588	82	1.40491e-05	0.000591166	5	lipid biosynthetic process	biological_process
GO:0016706	137	28	1.68023e-05	0.000699161	5	oxidoreductase activity, acting on paired donors, with incorporation or reduction of molecular oxygen, 2-oxoglutarate as one donor, and incorporation of one atom each of oxygen into both donors	molecular_function
GO:0035251	190	35	1.76108e-05	0.00072475	6	UDP-glucosyltransferase activity	molecular_function
GO:0044723	750	99	1.94258e-05	0.000790756	5	single-organism carbohydrate metabolic process	biological_process
GO:0020037	452	66	2.25902e-05	0.000909679	5	heme binding	molecular_function
GO:0016165	46	14	2.30515e-05	0.00091838	6	linoleate 13S-lipoxygenase activity	molecular_function
GO:0044425	5149	522	2.40079e-05	0.000946418	2	membrane part	cellular_component
GO:0044089	6	5	2.78887e-05	0.00102395	3	positive regulation of cellular component biogenesis	biological_process
GO:1901348	6	5	2.78887e-05	0.00102395	4	positive regulation of secondary cell wall biogenesis	biological_process
GO:0045828	6	5	2.78887e-05	0.00102395	5	positive regulation of isoprenoid metabolic process	biological_process
GO:0046889	6	5	2.78887e-05	0.00102395	5	positive regulation of lipid biosynthetic process	biological_process
GO:0010116	6	5	2.78887e-05	0.00102395	6	positive regulation of abscisic acid biosynthetic process	biological_process
GO:0009250	148	29	2.7594e-05	0.00102395	7	glucan biosynthetic process	biological_process
GO:0008184	6	5	2.78887e-05	0.00102395	7	glycogen phosphorylase activity	molecular_function
GO:0044283	769	100	3.24178e-05	0.00117869	5	small molecule biosynthetic process	biological_process
GO:0052716	31	11	3.51137e-05	0.00125239	6	hydroquinone:oxygen oxidoreductase activity	molecular_function
GO:0046274	31	11	3.51137e-05	0.00125239	7	lignin catabolic process	biological_process
GO:0007275	2174	241	3.62589e-05	0.00128104	3	multicellular organismal development	biological_process
GO:0022892	1051	129	3.98571e-05	0.00132093	3	substrate-specific transporter activity	molecular_function
GO:0044038	54	15	3.96046e-05	0.00132093	5	cell wall macromolecule biosynthetic process	biological_process
GO:0010410	60	16	3.84136e-05	0.00132093	6	hemicellulose metabolic process	biological_process
GO:0071482	121	25	3.8519e-05	0.00132093	6	cellular response to light stimulus	biological_process
GO:0016102	48	14	3.92551e-05	0.00132093	7	diterpenoid biosynthetic process	biological_process
GO:0030312	671	89	4.22912e-05	0.0013893	3	external encapsulating structure	cellular_component
GO:0004180	67	17	4.45779e-05	0.00145169	7	carboxypeptidase activity	molecular_function
GO:0071214	160	30	4.83478e-05	0.00156088	4	cellular response to abiotic stimulus	biological_process
GO:0070592	49	14	5.05799e-05	0.00161899	6	cell wall polysaccharide biosynthetic process	biological_process
GO:0030001	192	34	5.32546e-05	0.00169016	6	metal ion transport	biological_process
GO:0010400	4	4	5.75957e-05	0.00179747	6	rhamnogalacturonan I side chain metabolic process	biological_process
GO:0010143	18	8	6.47484e-05	0.00198155	6	cutin biosynthetic process	biological_process
GO:0046527	202	35	6.61047e-05	0.00198155	6	glucosyltransferase activity	molecular_function
GO:0044042	251	41	6.66392e-05	0.00198155	6	glucan metabolic process	biological_process
GO:0008725	10	6	6.71979e-05	0.00198155	9	DNA-3-methyladenine glycosylase activity	molecular_function
GO:0008299	171	31	7.09518e-05	0.00207589	5	isoprenoid biosynthetic process	biological_process
GO:0048046	346	52	7.59956e-05	0.00220623	3	apoplast	cellular_component
GO:0009686	39	12	7.80462e-05	0.00224833	7	gibberellin biosynthetic process	biological_process
GO:0006720	196	34	8.14655e-05	0.00232892	5	isoprenoid metabolic process	biological_process
GO:2000652	7	5	9.0552e-05	0.00253101	4	regulation of secondary cell wall biogenesis	biological_process
GO:0009739	91	20	9.0562e-05	0.00253101	5	response to gibberellin stimulus	biological_process
GO:0010155	7	5	9.0552e-05	0.00253101	6	regulation of proton transport	biological_process
GO:0006811	574	77	9.42346e-05	0.00261414	4	ion transport	biological_process
GO:0004185	58	15	9.75899e-05	0.00268731	7	serine-type carboxypeptidase activity	molecular_function
GO:0044707	2395	259	9.85816e-05	0.0026948	3	single-multicellular organism process	biological_process
GO:0019203	29	10	0.000105424	0.00286096	7	carbohydrate phosphatase activity	molecular_function
GO:0046906	485	67	0.000110645	0.00298104	4	tetrapyrrole binding	molecular_function
GO:0042445	114	23	0.000113289	0.00303049	3	hormone metabolic process	biological_process
GO:0048645	107	22	0.000118283	0.00314072	4	organ formation	biological_process
GO:0050832	216	36	0.000119087	0.00314072	5	defense response to fungus	biological_process
GO:0046271	35	11	0.000124823	0.00326897	6	phenylpropanoid catabolic process	biological_process
GO:0005618	654	85	0.000126361	0.00328627	4	cell wall	cellular_component
GO:0004467	15	7	0.00012989	0.00335475	6	long-chain fatty acid-CoA ligase activity	molecular_function
GO:0009685	41	12	0.000133775	0.00343142	7	gibberellin metabolic process	biological_process
GO:0010393	146	27	0.000143421	0.00362913	6	galacturonan metabolic process	biological_process
GO:0045488	146	27	0.000143421	0.00362913	7	pectin metabolic process	biological_process
GO:0032501	2472	265	0.000145036	0.00364537	2	multicellular organismal process	biological_process
