# Supplementary material for: Transcriptomic profiling provides molecular insights into hydrogen peroxide-induced adventitious rooting in mung bean seedlings
Source: BMC Genomics. 2017 Feb 17;18:188. doi: 10.1186/s12864-017-3576-y (PMC5316208; doi:10.1186/s12864-017-3576-y)
Supplement: Additional file 2: — List of up-regulated genes in the 6-h hydrogen peroxide treatment. (XLSX 31 kb) (XLSX 62 kb) [file 12864_2017_3576_MOESM2_ESM.xlsx]

## Sheet: Sheet1
Gene_ID	RPKM1	RPKM2	Log2	Fold change	Pvalue	FDR
Vr32973_seq1	10.4182	0	NA	#VALUE!	1.47791e-38	2.9748e-37	ref|XP_004504869.1| 18.2 kDa class I heat shock protein-like [Cicer arietinum]
Vr45895_seq1	13.067	0.237868	5.77963	54.934	1.77511e-80	5.51995e-79	ref|XP_003529343.1| 17.5 kDa class I heat shock protein-like [Glycine max]
Vr37499_c0_seq3	36.9402	0.775519	5.57389	47.6329	0	0	ref|XP_003550253.1| 17.9 kDa class II heat shock protein-like [Glycine max]
Vr54154_seq1	13.0725	0.503278	4.69903	25.9746	8.00713e-56	1.98982e-54	ref|XP_003550253.1| 17.9 kDa class II heat shock protein-like [Glycine max]
Vr29254_seq1	21.7612	0.854026	4.67133	25.4807	0	0	ref|XP_004492068.1| BAG family molecular chaperone regulator 6-like [Cicer arietinum]
Vr46055_seq1	10.3624	0.482002	4.42618	21.4988	6.15474e-170	2.77362e-168	ref|XP_003538574.1| small heat shock protein, chloroplastic-like [Glycine max]
Vr18423_seq1	11.9604	0.558654	4.42017	21.4094	1.08424e-163	4.80335e-162	gb|ACG69490.1| germin-like protein 14 [Glycine max]
Vr57261_seq1	9.96674	0.512618	4.28117	19.4428	1.35546e-126	5.36554e-125	ref|XP_003523325.1| small heat shock protein, chloroplastic [Glycine max]
Vr49859_seq1	12.1922	0.629328	4.27601	19.3734	6.17989e-174	2.82014e-172	ref|XP_004495437.1| 22.7 kDa class IV heat shock protein-like [Cicer arietinum]
Vr42894_seq1	13.9051	0.963253	3.85156	14.4356	1.0937e-160	4.8143e-159	ref|XP_003549537.1| heat shock 70 kDa protein-like [Glycine max]
Vr45602_seq1	12.8106	0.971735	3.72064	13.1833	3.9409e-140	1.62708e-138	ref|XP_004512966.1| multiprotein-bridging factor 1c-like [Cicer arietinum]
Vr40796_seq1	24.959	2.06219	3.59731	12.1032	0	0	ref|XP_003549537.1| heat shock 70 kDa protein-like [Glycine max]
Vr43715_seq1	15.2684	1.64419	3.2151	9.28624	6.46626e-141	2.68012e-139	ref|XP_003522277.1| 17.9 kDa class II heat shock protein-like [Glycine max]
Vr42399_seq1	34.6611	3.91666	3.14562	8.84967	1.45806e-191	6.98139e-190	ref|XP_003516670.1| acid beta-fructofuranosidase-like [Glycine max]
Vr44383_seq1	12.3962	1.59618	2.9572	7.76615	4.78708e-78	1.46164e-76	ref|XP_003519372.1| 18.2 kDa class I heat shock protein [Glycine max]
Vr32346_seq1	166.482	21.6047	2.94595	7.70581	0	0	emb|CAA62943.1| extensin class 1 protein [Vigna unguiculata]
Vr45038_seq1	10.6227	1.46059	2.86253	7.2729	1.24406e-42	2.66841e-41	gb|ADU55794.1| HSP18.1B [Citrullus lanatus]
Vr43324_seq1	31.2562	4.64933	2.74905	6.72273	6.76083e-112	2.52347e-110	ref|XP_003538727.1| acid beta-fructofuranosidase-like [Glycine max]
Vr49890_seq1	12.5275	2.11782	2.56444	5.91525	1.74064e-93	5.86481e-92	ref|XP_004497410.1| extensin-2-like [Cicer arietinum]
Vr32895_seq1	22.7981	3.94648	2.53028	5.77683	0	0	ref|XP_004487631.1| (-)-germacrene D synthase-like [Cicer arietinum]
Vr36885_seq1	18.4121	3.45835	2.4125	5.32394	3.00926e-248	1.5762e-246	ref|XP_003548043.1| isoflavone 2'-hydroxylase-like [Glycine max]
Vr40866_seq1	48.8244	9.20301	2.40742	5.30526	3.05798e-259	1.61962e-257	ref|XP_003516670.1| acid beta-fructofuranosidase-like [Glycine max]
Vr46019_seq1	32.0455	6.1055	2.39194	5.24864	2.70599e-53	6.54234e-52	ref|XP_004498728.1| extensin-2-like, partial [Cicer arietinum]
Vr24999_c1_seq1	10.1209	2.04663	2.30601	4.94515	2.03266e-63	5.4785e-62	ref|XP_003534948.1| protein LURP-one-related 6-like [Glycine max]
Vr45676_seq1	13.5405	2.8341	2.25632	4.7777	1.10933e-83	3.51888e-82	ref|XP_003556410.1| peroxidase 47-like [Glycine max]
Vr40489_seq1	19.4026	4.1084	2.2396	4.72266	3.81536e-128	1.52061e-126	ref|NP_001236400.1| MYB transcription factor MYB114 [Glycine max]
Vr39642_seq1	83.9909	17.807	2.23779	4.71673	8.01952e-283	4.34142e-281	ref|XP_003540200.1| serine carboxypeptidase-like 48-like [Glycine max]
Vr34694_seq1	31.0059	6.78162	2.19284	4.57204	0	0	ref|XP_004516872.1| heat shock protein 83-like [Cicer arietinum]
Vr38900_seq1	41.3786	9.50904	2.12151	4.3515	8.14732e-229	4.13881e-227	ref|XP_003542731.1| 18.5 kDa class I heat shock protein-like [Glycine max]
Vr14296_seq1	89.0881	21.2965	2.06462	4.18323	0	0	ref|XP_003525734.1| protein HOTHEAD-like [Glycine max]
Vr36118_seq1	60.0894	14.5406	2.04702	4.13252	0	0	ref|NP_001235177.1| 18.5 kDa class I heat shock protein [Glycine max] sp|P05478.1|HSP16_SOYBN RecName: Full=18.5 kDa class I heat shock protein; AltName: Full=HSP 18.5 emb|CAA30154.1| unnamed protein product [Glycine max] gb|ACU13393.1| unknown [Glycine max]
Vr39139_seq1	114.269	27.7627	2.04121	4.1159	0	0	ref|XP_003523384.1| subtilisin-like protease-like [Glycine max]
Vr44602_seq1	17.3759	4.26449	2.02665	4.07457	2.61144e-64	7.10664e-63	ref|XP_003543533.1| aldehyde dehydrogenase family 3 member F1-like [Glycine max]
Vr16764_seq2	9.73982	2.40499	2.01787	4.04984	1.23397e-140	5.10579e-139	ref|XP_003532897.1| myosin-H heavy chain-like [Glycine max]
Vr28744_c0_seq3	36.9864	9.30358	1.99114	3.9755	0	0	dbj|BAD89967.1| phototropin [Phaseolus vulgaris]
Vr43308_seq1	29.4745	7.43524	1.98702	3.96416	8.10383e-272	4.34058e-270	gb|ADE88148.1| beta-amyrin synthase [Glycyrrhiza uralensis]
Vr24936_seq1	9.72177	2.51205	1.95235	3.87005	1.10355e-180	5.15696e-179	ref|XP_003625400.1| Pleiotropic drug resistance protein [Medicago truncatula] gb|AES81618.1| Pleiotropic drug resistance protein [Medicago truncatula]
Vr51339_seq1	13.9849	3.61741	1.95084	3.86599	8.32948e-58	2.1178e-56	ref|XP_003527695.1| zinc finger protein MAGPIE-like [Glycine max]
Vr48476_seq1	20.9966	5.51064	1.92986	3.81019	1.66414e-230	8.47649e-229	ref|XP_003545949.1| myosin-J heavy chain-like [Glycine max]
Vr36446_seq15	28.5441	7.64092	1.90138	3.73569	0	0	ref|XP_003516513.1| subtilisin-like protease-like [Glycine max]
Vr42149_seq1	19.5664	5.33119	1.87585	3.67018	2.49111e-26	3.95231e-25	ref|XP_003529636.1| 5'-adenylylsulfate reductase 3, chloroplastic-like [Glycine max]
Vr32478_seq2	16.0371	4.373	1.87472	3.6673	5.35854e-207	2.64076e-205	ref|XP_003543738.1| cadmium/zinc-transporting ATPase 3-like [Glycine max]
Vr48206_seq1	12.3058	3.36716	1.86974	3.65466	3.54378e-61	9.34867e-60	ref|XP_003523924.1| auxin-induced protein 5NG4-like [Glycine max]
Vr57126_seq1	13.3416	3.65174	1.86928	3.65349	2.33318e-39	4.7582e-38	ref|XP_003528390.1| root phototropism protein 3-like [Glycine max]
Vr39095_seq1	50.8274	14.0141	1.85873	3.62687	0	0	ref|XP_003554078.1| metacaspase-9-like [Glycine max]
Vr30607_seq1	12.5543	3.46703	1.85641	3.62105	4.20101e-108	1.53257e-106	ref|XP_003553275.1| GDSL esterase/lipase At5g33370-like [Glycine max]
Vr50071_seq1	15.2997	4.271	1.84086	3.58223	5.47911e-203	2.67584e-201	ref|XP_004486342.1| microtubule-associated protein 70-5-like [Cicer arietinum]
Vr39799_seq1	18.52	5.2322	1.82359	3.53962	7.19883e-139	2.95929e-137	gb|ABH02878.1| MYB transcription factor MYB134 [Glycine max]
Vr37505_seq1	24.7279	7.12978	1.79421	3.46826	0	0	ref|XP_004493512.1| probable galactinol--sucrose galactosyltransferase 2-like [Cicer arietinum]
Vr44332_seq1	22.6511	6.56018	1.78778	3.45283	1.17799e-103	4.20242e-102	ref|XP_003543738.1| cadmium/zinc-transporting ATPase 3-like [Glycine max]
Vr51037_seq1	12.7509	3.70058	1.78478	3.44565	1.02449e-44	2.24831e-43	ref|XP_003608283.1| Serine/threonine protein kinase [Medicago truncatula] gb|AES90480.1| Serine/threonine protein kinase [Medicago truncatula]
Vr14424_seq1	32.3926	9.45214	1.77695	3.42701	0	0	ref|XP_003549515.1| protein WAX2-like [Glycine max]
Vr43694_seq1	17.6756	5.21579	1.7608	3.38887	1.4841e-23	2.19716e-22	gb|AEY83985.1| heat shock protein 101 KDa, partial [Triticum aestivum] gb|AEY83986.1| heat shock protein 101 KDa, partial [Triticum aestivum]
Vr13765_seq1	20.1726	6.00423	1.74835	3.35974	1.04097e-177	4.80531e-176	ref|XP_003527649.1| hippocampus abundant transcript-like protein 1-like [Glycine max]
Vr20243_seq1	27.8648	8.32031	1.74373	3.34901	5.92123e-290	3.22159e-288	ref|XP_003535395.1| 2-hydroxymuconic semialdehyde hydrolase-like [Glycine max]
Vr13070_seq2	11.0613	3.33595	1.72935	3.31578	1.57574e-140	6.51284e-139	ref|XP_003555665.1| long chain acyl-CoA synthetase 2-like [Glycine max]
Vr44003_seq1	17.4118	5.35976	1.69983	3.24862	8.50568e-82	2.67013e-80	ref|XP_003529636.1| 5'-adenylylsulfate reductase 3, chloroplastic-like [Glycine max]
Vr15797_seq1	11.1378	3.51773	1.66274	3.16618	6.69591e-22	9.54236e-21	ref|XP_003547661.1| probable adenylate kinase 1, chloroplastic-like [Glycine max]
Vr32520_c0_seq3	53.4273	17.0067	1.65147	3.14154	0	0	ref|XP_003528775.1| homeobox-leucine zipper protein ATHB-7-like [Glycine max]
Vr28874_c0_seq9	61.6798	19.7163	1.64541	3.12837	0	0	ref|XP_003528756.1| protein LHY [Glycine max]
Vr50035_seq1	14.8018	4.73473	1.64442	3.12622	8.80374e-16	1.05135e-14	ref|XP_003528191.1| trehalose-phosphate phosphatase-like [Glycine max]
Vr13808_seq1	27.4926	8.81836	1.64046	3.11766	5.94572e-162	2.62484e-160	ref|NP_001235325.1| endonuclease [Glycine max] gb|ABP68856.1| endonuclease [Glycine max]
Vr23311_seq1	48.6007	15.7491	1.62571	3.08593	0	0	ref|XP_003547780.1| 70 kDa peptidyl-prolyl isomerase-like [Glycine max]
Vr38664_seq1	134.735	43.6739	1.62529	3.08503	0	0	ref|XP_003540200.1| serine carboxypeptidase-like 48-like [Glycine max]
Vr23848_seq2	17.1065	5.55148	1.6236	3.08143	2.80714e-119	1.07745e-117	gb|ABD33186.1| Helix-loop-helix DNA-binding [Medicago truncatula]
Vr27589_seq2	14.9276	4.84455	1.62355	3.08133	1.92141e-202	9.37153e-201	ref|XP_003556958.1| uncharacterized membrane protein YLR241W-like [Glycine max]
Vr50387_seq1	19.2201	6.2429	1.62233	3.07871	5.56228e-112	2.08021e-110	ref|XP_003528390.1| root phototropism protein 3-like [Glycine max]
Vr15702_seq2	9.79548	3.18743	1.61972	3.07316	1.10446e-97	3.80932e-96	ref|XP_003608290.1| Serine/threonine kinase receptor [Medicago truncatula] gb|AES90487.1| Serine/threonine kinase receptor [Medicago truncatula]
Vr30819_c1_seq1	43.0519	14.1105	1.60931	3.05105	0	0	ref|XP_003541676.1| serine carboxypeptidase-like 12-like [Glycine max]
Vr42955_seq1	38.8922	12.8676	1.59574	3.0225	0	0	ref|XP_004509041.1| dentin sialophosphoprotein-like [Cicer arietinum]
Vr48118_seq1	18.5815	6.1735	1.58971	3.00988	8.19549e-109	3.0028e-107	ref|XP_003591255.1| Transcription factor PIF3 [Medicago truncatula] gb|AES61506.1| Transcription factor PIF3 [Medicago truncatula]
Vr13730_seq1	27.2851	9.10854	1.58282	2.99555	4.50193e-207	2.2215e-205	ref|XP_003536427.1| trihelix transcription factor GT-2-like [Glycine max]
Vr44946_seq1	12.089	4.03659	1.58249	2.99486	1.29262e-84	4.12789e-83	ref|XP_003544508.1| homeobox-leucine zipper protein HOX19-like [Glycine max]
Vr46115_seq1	22.0813	7.38003	1.58113	2.99203	4.55243e-25	7.01207e-24	ref|XP_003542329.1| ubiquitin carboxyl-terminal hydrolase 13-like [Glycine max]
Vr41924_seq1	36.3489	12.1569	1.58014	2.98999	6.55625e-148	2.78885e-146	gb|ABA26579.1| group 3 late embryogenesis abundant protein [Phaseolus vulgaris]
Vr34289_seq2	33.9788	11.6078	1.54954	2.92724	7.41015e-169	3.32948e-167	ref|XP_002523505.1| apolipoprotein d, putative [Ricinus communis] gb|EEF38844.1| apolipoprotein d, putative [Ricinus communis]
Vr39702_seq1	40.8023	14.0019	1.54303	2.91405	3.82203e-254	2.01444e-252	ref|XP_003519813.1| auxin-induced protein 5NG4-like [Glycine max]
Vr41680_seq1	49.7627	17.7229	1.48945	2.80781	0	0	ref|XP_003542412.1| cytochrome P450 94A2-like [Glycine max]
Vr45520_seq1	12.7456	4.54672	1.4871	2.80324	8.05343e-182	3.77739e-180	dbj|BAD89968.1| phototropin [Phaseolus vulgaris]
Vr33511_seq2	13.2903	4.75341	1.48334	2.79595	2.59701e-121	1.00854e-119	ref|XP_003548612.1| ankyrin repeat-containing protein At3g12360-like [Glycine max]
Vr43612_seq1	38.693	13.8918	1.47784	2.78531	3.4848e-49	8.09498e-48	ref|XP_004502026.1| ubiquitin carboxyl-terminal hydrolase 13-like isoform X2 [Cicer arietinum]
Vr47463_seq1	14.3426	5.15058	1.4775	2.78466	4.3943e-78	1.34279e-76	gb|AGN96216.1| transcription factor MYBJ2 [Glycine max]
Vr29975_seq1	25.9045	9.44963	1.45487	2.74133	1.53918e-284	8.34438e-283	ref|XP_003517719.1| cysteine-rich receptor-like protein kinase 2-like [Glycine max]
Vr38844_seq1	92.6457	33.8452	1.45277	2.73733	0	0	dbj|BAI22477.1| delta 1-pyrroline-5-carboxylate synthase [Vigna unguiculata]
Vr36039_seq1	10.0272	3.68198	1.44536	2.7233	2.50199e-131	1.0099e-129	ref|XP_003535927.1| histone-lysine N-methyltransferase EZA1-like [Glycine max]
Vr14990_seq1	23.148	8.54696	1.4374	2.70833	1.77796e-225	8.99584e-224	ref|XP_003555206.1| hippocampus abundant transcript 1 protein-like [Glycine max]
Vr46901_seq1	22.738	8.39963	1.4367	2.70702	8.28024e-37	1.61566e-35	ref|XP_003528390.1| root phototropism protein 3-like [Glycine max]
Vr37681_seq2	12.7836	4.73611	1.43252	2.69918	6.13886e-126	2.42246e-124	ref|XP_003539176.1| MAR-binding filament-like protein 1-1-like [Glycine max]
Vr49097_seq1	19.9825	7.41192	1.43082	2.696	1.62785e-17	2.05566e-16	ref|XP_003550163.1| transcriptional corepressor LEUNIG-like isoform 1 [Glycine max]
Vr33983_c0_seq3	18.9797	7.04175	1.43045	2.6953	3.60215e-177	1.65878e-175	ref|XP_004509326.1| 3-epi-6-deoxocathasterone 23-monooxygenase-like [Cicer arietinum]
Vr42497_seq1	34.688	12.9186	1.42499	2.68513	2.88199e-239	1.49406e-237	ref|XP_003545949.1| myosin-J heavy chain-like [Glycine max]
Vr37368_c0_seq4	59.9868	22.3488	1.42444	2.68411	0	0	ref|XP_003540037.1| kinesin-3-like isoform 1 [Glycine max]
Vr29630_seq2	13.3832	4.99312	1.42241	2.68033	1.86615e-155	8.12027e-154	ref|XP_003553199.1| protein IQ-DOMAIN 31-like [Glycine max]
Vr34169_seq2	34.8766	13.034	1.41998	2.67581	1.49977e-251	7.87731e-250	ref|XP_003538016.1| transcription factor MYB59-like [Glycine max]
Vr23784_seq1	14.2401	5.35152	1.41194	2.66095	5.81471e-231	2.96578e-229	ref|XP_003547492.1| 125 kDa kinesin-related protein-like isoform 1 [Glycine max]
Vr37635_seq16	39.9172	15.0095	1.41114	2.65947	0	0	ref|XP_004299309.1| chaperone protein ClpB1-like [Fragaria vesca subsp. vesca]
Vr51537_seq1	10.5702	3.9871	1.40659	2.65109	1.16917e-12	1.20629e-11	ref|XP_003534746.1| sister chromatid cohesion protein PDS5 homolog B-like [Glycine max]
Vr24980_seq1	20.4481	7.71486	1.40625	2.65048	6.52803e-100	2.28478e-98	ref|XP_003527063.1| protein IQ-DOMAIN 31-like [Glycine max]
Vr52365_seq1	13.9395	5.27477	1.402	2.64267	1.25019e-36	2.42815e-35	ref|XP_003534053.1| peroxidase 47-like [Glycine max]
Vr40978_seq1	89.9472	34.0386	1.40191	2.64251	4.41249e-163	1.95138e-161	ref|XP_003522150.1| laccase-4-like [Glycine max]
Vr45565_seq1	19.1932	7.26668	1.40122	2.64126	8.94384e-84	2.83823e-82	ref|NP_001236929.1| dehydroascorbate reductase [Glycine max] gb|AAY85184.1| dehydroascorbate reductase [Glycine max]
Vr35024_seq1	57.1357	21.6399	1.4007	2.64029	0	0	ref|XP_003550417.1| filament-like plant protein 6-like [Glycine max]
Vr26807_seq2	11.8102	4.48182	1.39788	2.63514	4.37631e-53	1.05538e-51	ref|XP_003529027.1| probable WRKY transcription factor 12-like [Glycine max]
Vr41661_seq1	23.3887	8.91179	1.39202	2.62447	2.0165e-152	8.67986e-151	ref|XP_003527414.1| dnaJ homolog subfamily B member 13-like isoform 1 [Glycine max]
Vr56610_seq1	9.81353	3.75601	1.38557	2.61275	1.74964e-102	6.20092e-101	ref|XP_003550166.1| pleiotropic drug resistance protein 1-like [Glycine max]
Vr14166_seq2	25.9884	9.99206	1.37901	2.60091	1.04228e-51	2.48041e-50	ref|XP_003553514.1| pleiotropic drug resistance protein 1-like [Glycine max]
Vr43899_seq1	33.2232	12.7936	1.37677	2.59687	3.25809e-123	1.2744e-121	dbj|BAC66692.1| ADP-glucose pyrophosphorylase large subunit PvAGPL1 [Phaseolus vulgaris]
Vr52488_seq1	14.4017	5.54809	1.37618	2.5958	9.09872e-17	1.1219e-15	ref|XP_003538629.1| trehalose-phosphate phosphatase-like [Glycine max]
Vr45456_seq1	15.0243	5.80297	1.37243	2.58907	0	0	ref|XP_003541444.1| protein ROS1-like [Glycine max]
Vr51336_seq1	16.9701	6.57001	1.36903	2.58297	2.20165e-19	2.93518e-18	ref|XP_004136595.1| villin-2-like [Cucumis sativus] ref|XP_004167431.1| villin-2-like [Cucumis sativus]
Vr51702_seq1	10.9145	4.23646	1.36531	2.57632	5.28226e-20	7.15791e-19	ref|XP_004505164.1| something about silencing protein 10-like isoform X2 [Cicer arietinum]
Vr54211_seq1	12.8609	4.99505	1.36442	2.57472	1.91737e-39	3.9176e-38	ref|XP_003535948.1| exocyst complex component 7-like [Glycine max]
Vr31533_c0_seq3	15.4826	6.01597	1.36378	2.57359	2.91366e-96	9.99023e-95	ref|XP_003540525.1| nuclear transcription factor Y subunit A-9-like [Glycine max]
Vr56045_seq1	9.45869	3.68098	1.36155	2.56961	6.01208e-56	1.49698e-54	ref|XP_003533297.1| sucrose synthase 2-like [Glycine max]
Vr31380_seq1	13.4445	5.26762	1.3518	2.5523	1.24756e-165	5.56259e-164	ref|XP_003525461.1| formin-like protein 20-like [Glycine max]
Vr35051_seq13	60.499	23.7153	1.35109	2.55105	0	0	ref|XP_003538033.1|two-component response regulator-like APRR3-like [Glycine max]
Vr33895_seq1	25.6102	10.0602	1.34806	2.5457	2.2591e-234	1.16478e-232	ref|XP_003528906.1| protein CASP-like [Glycine max]
Vr45865_seq1	22.5312	8.86825	1.3452	2.54065	6.21484e-60	1.6159e-58	ref|XP_003548114.1| trihelix transcription factor GT-2-like [Glycine max]
Vr45645_seq1	21.821	8.60606	1.3423	2.53554	2.11995e-107	7.71894e-106	ref|XP_003527695.1| zinc finger protein MAGPIE-like [Glycine max]
Vr14972_seq1	80.8132	31.8984	1.34111	2.53345	0	0	ref|XP_003518592.1| cellulose synthase A catalytic subunit 6 [UDP-forming]-like [Glycine max]
Vr59034_seq1	13.4827	5.32334	1.3407	2.53275	1.05329e-19	1.41616e-18	ref|XP_003552816.1| trehalose-phosphate phosphatase-like [Glycine max]
Vr50231_seq1	19.5652	7.77712	1.33098	2.51574	4.5901e-84	1.45967e-82	ref|XP_003537345.1| peroxidase 10-like [Glycine max]
Vr40463_seq1	127.761	50.9482	1.32634	2.50766	8.56794e-220	4.30349e-218	ref|XP_003548102.1| cellulose synthase A catalytic subunit 6 [UDP-forming]-like [Glycine max]
Vr34617_c0_seq3	9.7239	3.88223	1.32465	2.50472	3.51327e-118	1.34035e-116	ref|XP_003541866.1| transcription factor bHLH123-like [Glycine max]
Vr14864_seq2	10.9386	4.38946	1.31731	2.492	4.56913e-56	1.13881e-54	ref|XP_003523561.1| filament-like plant protein 4-like isoform 1 [Glycine max]
Vr13276_seq1	50.7354	20.3756	1.31615	2.49001	0	0	ref|XP_003540633.1| serine carboxypeptidase-like 35-like [Glycine max]
Vr53050_seq1	10.1846	4.09723	1.31367	2.48573	5.97558e-54	1.45774e-52	gb|AEY75223.2| putative E3 ubiquitin protein ligase DRIP2 [Vigna unguiculata]
Vr36849_c0_seq5	11.9939	4.83311	1.31128	2.48161	6.17365e-208	3.05039e-206	ref|XP_003551498.1| probable E3 ubiquitin-protein ligase HERC1-like [Glycine max]
Vr29812_seq2	10.8489	4.37629	1.30977	2.47902	7.03602e-161	3.10075e-159	ref|XP_003533440.1| ABC transporter B family member 2-like [Glycine max]
Vr45524_seq1	12.3513	4.98547	1.30886	2.47746	6.79569e-21	9.43115e-20	ref|XP_003554700.1| auxin-induced protein PCNT115-like [Glycine max]
Vr36823_c0_seq4	12.4898	5.04716	1.30721	2.47462	4.28172e-112	1.60288e-110	ref|XP_004492929.1| subtilisin-like protease-like isoform X1 [Cicer arietinum]
Vr35457_seq11	12.4363	5.03211	1.30532	2.47139	5.26863e-125	2.06936e-123	ref|XP_004499538.1| transcription factor PIF4-like isoform X1 [Cicer arietinum]
Vr13020_seq1	14.0894	5.702	1.30507	2.47095	1.44304e-87	4.71142e-86	ref|XP_003535513.1| transcription factor bHLH111-like [Glycine max]
Vr13309_seq1	45.8113	18.6001	1.30039	2.46296	0	0	gb|ADD83021.1| starch phosphorylase L-form [Vigna radiata]
Vr28207_c0_seq4	45.5394	18.5674	1.29435	2.45266	0	0	ref|XP_003541029.1| glucose-1-phosphate adenylyltransferase large subunit 1-like [Glycine max]
Vr44716_seq1	18.0129	7.35164	1.29289	2.45018	8.65185e-198	4.18756e-196	ref|XP_003523176.1| lysosomal alpha-mannosidase-like [Glycine max]
Vr36637_c0_seq5	18.0671	7.40388	1.28701	2.44021	2.71287e-178	1.25537e-176	ref|XP_003538342.1| KH domain-containing protein At3g08620-like isoform 1 [Glycine max]
Vr50246_seq1	10.7688	4.41336	1.28691	2.44004	9.35514e-09	6.63548e-08	ref|XP_003531452.1| mitogen-activated protein kinase kinase kinase 3-like [Glycine max]
Vr20651_seq1	12.0619	4.94778	1.2856	2.43784	3.62675e-89	1.19646e-87	ref|XP_004512076.1| 26S protease regulatory subunit 4-like [Cicer arietinum]
Vr44245_seq1	20.8821	8.56816	1.28521	2.43718	4.07102e-92	1.36199e-90	ref|XP_003544681.1| auxin-induced protein 5NG4-like [Glycine max]
Vr20433_seq1	22.2703	9.15333	1.28275	2.43302	1.97114e-300	1.08176e-298	ref|XP_003545540.1| structural maintenance of chromosomes protein 3-like [Glycine max]
Vr13087_seq1	14.2348	5.87252	1.27737	2.42397	2.6855e-108	9.81112e-107	ref|XP_003556463.1| trihelix transcription factor GTL2-like [Glycine max]
Vr23545_seq1	30.2136	12.4726	1.27644	2.42241	1.18082e-179	5.5079e-178	ref|XP_003540818.1| BEL1-like homeodomain protein 1-like [Glycine max]
Vr14778_seq1	19.5146	8.05642	1.27634	2.42224	1.68328e-17	2.12459e-16	dbj|BAC22498.1| resistant specific protein-1(4) [Vigna radiata] dbj|BAC22499.1| resistant specific protein-1(8) [Vigna radiata]
Vr44054_seq1	30.5402	12.6207	1.27492	2.41986	8.36177e-26	1.30869e-24	ref|XP_003521833.1| ATPase 10, plasma membrane-type-like [Glycine max]
Vr38942_seq1	130.201	53.859	1.27349	2.41745	0	0	ref|XP_003546159.1| aspartic proteinase-like [Glycine max]
Vr35848_seq1	25.6628	10.6264	1.27202	2.415	2.56576e-105	9.24455e-104	ref|XP_003542685.1| ribosome biogenesis regulatory protein homolog isoform 1 [Glycine max]
Vr36822_seq1	98.8376	40.9268	1.27201	2.41498	0	0	gb|AAA87182.1| auxin-induced protein [Vigna radiata]
Vr35340_seq2	14.3393	5.94031	1.27137	2.4139	3.24367e-261	1.72157e-259	ref|XP_003529800.1| protein TIF31 homolog [Glycine max]
Vr13642_seq1	21.7937	9.07125	1.26454	2.4025	2.19038e-154	9.50384e-153	ref|XP_003544240.1| WRKY transcription factor 1-like [Glycine max]
Vr40087_seq1	74.3277	30.9516	1.26389	2.40142	0	0	ref|XP_003539464.1| aldehyde dehydrogenase family 3 member F1-like [Glycine max]
Vr39411_seq1	73.7502	30.7163	1.26364	2.40101	0	0	ref|XP_003527429.1| O-acyltransferase WSD1-like [Glycine max]
Vr35818_seq1	17.5795	7.32293	1.2634	2.40062	7.43565e-149	3.16648e-147	ref|XP_003550742.1| U-box domain-containing protein 19-like [Glycine max]
Vr51327_seq1	10.095	4.20924	1.26201	2.39829	4.07564e-08	2.7592e-07	ref|XP_003526260.1| NAC domain-containing protein 8-like [Glycine max]
Vr31593_seq2	65.2609	27.2217	1.26146	2.39738	0	0	ref|XP_003546346.1| probable sulfate transporter 3.4-like isoform 1 [Glycine max]
Vr46958_seq1	17.449	7.30123	1.25693	2.38987	7.33673e-173	3.33801e-171	ref|XP_003516530.1| protein GRIP-like [Glycine max]
Vr24865_seq1	44.8852	18.8087	1.25484	2.3864	3.29931e-264	1.75725e-262	ref|XP_003536045.1| homeobox protein knotted-1-like 1-like isoform 2 [Glycine max]
Vr30174_c0_seq6	17.0618	7.15298	1.25415	2.38527	3.88514e-144	1.63249e-142	ref|XP_003519524.1| transcription factor PIF4-like [Glycine max]
Vr12903_seq1	12.9827	5.44535	1.25349	2.38418	3.39562e-72	9.9589e-71	dbj|BAG50062.1| transcription factor C2H2 [Lotus japonicus]
Vr14690_seq1	9.84398	4.12928	1.25335	2.38395	3.06711e-62	8.17363e-61	ref|XP_003549345.1| cytochrome P450 3A13-like [Glycine max]
Vr45564_seq1	20.5606	8.63929	1.2509	2.3799	8.65004e-35	1.62389e-33	ref|XP_003533170.1| nicotianamine synthase-like [Glycine max]
Vr50228_seq1	18.1161	7.62212	1.24901	2.37679	6.50349e-25	9.97474e-24	ref|XP_003545429.1| hydroxymethylglutaryl-CoA lyase, mitochondrial-like [Glycine max]
Vr35110_seq18	68.6348	28.9436	1.2457	2.37133	0	0	ref|XP_003555403.1| trihelix transcription factor GT-2-like [Glycine max]
Vr13473_seq1	52.5036	22.1776	1.24331	2.36742	1.0676e-303	5.88025e-302	ref|XP_003553817.1| probable protein phosphatase 2C 8-like [Glycine max]
Vr28853_seq2	14.2772	6.03746	1.2417	2.36477	1.52218e-165	6.77513e-164	ref|XP_003525636.1| G patch domain-containing protein 1-like [Glycine max]
Vr34571_c0_seq5	11.9783	5.07628	1.23858	2.35966	5.83964e-150	2.49804e-148	ref|XP_003551188.1| squamosa promoter-binding-like protein 12-like [Glycine max]
Vr52913_seq1	13.6429	5.7877	1.23709	2.35722	3.00982e-14	3.37588e-13	ref|XP_003522311.1| formin-like protein 20-like [Glycine max]
Vr12933_seq1	12.0403	5.10825	1.23697	2.35702	6.15446e-41	1.28802e-39	gb|AFW90528.1| embryo-abundant protein EMB [Phaseolus vulgaris]
Vr27430_seq2	12.0798	5.14784	1.23056	2.34658	9.30581e-101	3.27209e-99	ref|XP_003526383.1| probable WRKY transcription factor 2 [Glycine max]
Vr47863_seq1	16.5174	7.04881	1.22854	2.3433	8.36782e-157	3.66003e-155	ref|XP_003518826.1| phosphate transporter PHO1 homolog 1-like isoform 1 [Glycine max]
Vr45492_seq1	16.2562	6.93822	1.22835	2.34299	1.3542e-75	4.08219e-74	ref|XP_003541156.1| probable transcription factor PosF21-like [Glycine max]
Vr24221_c0_seq4	13.4509	5.74619	1.22703	2.34084	6.28624e-71	1.81905e-69	ref|XP_003546861.1| homeobox-leucine zipper protein HOX27-like [Glycine max]
Vr35264_seq1	10.3124	4.40742	1.22638	2.33979	1.06251e-47	2.42361e-46	ref|XP_004136565.1| nudix hydrolase 23, chloroplastic-like [Cucumis sativus] ref|XP_004163930.1| nudix hydrolase 23, chloroplastic-like [Cucumis sativus]
Vr50293_seq1	10.1065	4.32518	1.22446	2.33667	3.82246e-35	7.2225e-34	ref|NP_001237343.1| Ca+2-binding EF hand protein [Glycine max] gb|AAB71227.1| Ca+2-binding EF hand protein [Glycine max] gb|ACU13304.1| unknown [Glycine max]
Vr40003_seq1	115.218	49.3485	1.22328	2.33478	2.62516e-244	1.36934e-242	ref|XP_003540055.1| patellin-5-like [Glycine max]
Vr13589_seq1	41.238	17.6753	1.22224	2.33309	7.85242e-168	3.51985e-166	ref|XP_003523038.1| protein IQ-DOMAIN 31-like [Glycine max]
Vr34719_seq2	10.477	4.49428	1.22106	2.33119	2.48116e-39	5.05726e-38	ref|XP_003544351.1| sucrose synthase 2-like [Glycine max]
Vr40366_seq1	37.9974	16.304	1.22067	2.33055	0	0	ref|NP_001237378.1| phosphoenolpyruvate carboxylase [Glycine max] gb|AAS67005.1| Phosphoenolpyruvate carboxylase [Glycine max]
Vr48463_seq1	16.2402	6.98199	1.21786	2.32601	3.46773e-32	6.2103e-31	ref|XP_003522476.1| auxilin-related protein 2-like [Glycine max]
Vr31509_seq2	18.616	8.00363	1.21782	2.32594	5.11849e-100	1.79227e-98	ref|XP_004496400.1| geraniol 8-hydroxylase-like [Cicer arietinum]
Vr45279_seq1	28.7555	12.3668	1.21736	2.32521	1.99375e-111	7.42338e-110	ref|XP_003521173.1| villin-2-like [Glycine max]
Vr45063_seq1	20.5445	8.84034	1.21658	2.32395	3.38534e-206	1.66617e-204	ref|XP_003541919.1| protein STRUBBELIG-RECEPTOR FAMILY 3-like [Glycine max]
Vr41941_seq1	14.5232	6.27227	1.2113	2.31546	4.91827e-79	1.51266e-77	ref|XP_003533818.1| CBL-interacting serine/threonine-protein kinase 1-like [Glycine max]
Vr38440_seq1	258.902	111.912	1.21004	2.31344	0	0	sp|P29001.1|Acid beta-fructofuranosidase
Vr36856_seq26	9.97473	4.31802	1.20791	2.31002	3.57099e-170	1.61022e-168	ref|XP_003535678.1| pre-mRNA-processing factor 40 homolog B-like [Glycine max]
Vr41959_seq1	40.6791	17.6163	1.20738	2.30918	6.6734e-120	2.57314e-118	ref|XP_003527197.1| glucose-1-phosphate adenylyltransferase large subunit 1-like [Glycine max]
Vr50784_seq1	15.5781	6.76552	1.20325	2.30258	5.59542e-18	7.16857e-17	ref|XP_003554862.1| paired amphipathic helix protein Sin3-like 2-like [Glycine max]
Vr37296_seq2	26.6193	11.5989	1.19849	2.29499	0	0	ref|XP_003523960.1| chromosome-associated kinesin KIF4-like [Glycine max]
Vr14666_seq1	19.5356	8.54811	1.19243	2.28538	6.25507e-24	9.34982e-23	dbj|BAA12160.1| CPRD8 protein [Vigna unguiculata]
Vr51448_seq1	12.5003	5.47922	1.18992	2.28141	7.01347e-54	1.70929e-52	ref|XP_003549836.1| GDSL esterase/lipase At3g48460-like [Glycine max]
Vr27746_seq2	12.9319	5.67036	1.18942	2.28062	3.06727e-84	9.77453e-83	ref|XP_003523569.1| LOW QUALITY PROTEIN: abscisic acid 8'-hydroxylase 1-like [Glycine max]
Vr24399_seq1	18.6738	8.19864	1.18756	2.27767	7.30424e-63	1.95546e-61	ref|XP_003549388.1| chromosome-associated kinesin KIF4A-like [Glycine max]
Vr24511_seq1	36.8008	16.1777	1.18573	2.27478	2.08976e-203	1.0219e-201	gb|AEX56133.1| NADPH oxidase [Phaseolus vulgaris]
Vr45526_seq1	21.5122	9.4675	1.1841	2.27222	7.46308e-107	2.70828e-105	ref|XP_003533290.1| DNA-binding protein RHL1-like [Glycine max]
Vr60989_seq1	9.94337	4.38637	1.18071	2.26688	9.13752e-11	7.80347e-10	ref|XP_003534053.1| peroxidase 47-like [Glycine max]
Vr13530_seq1	31.4833	13.8965	1.17986	2.26555	5.25264e-141	2.18052e-139	ref|XP_003529352.1| NAC domain-containing protein 8-like [Glycine max]
Vr24505_seq2	10.3358	4.56471	1.17905	2.26427	7.55445e-73	2.23115e-71	ref|XP_003541386.1| transcription factor PIF1-like [Glycine max]
Vr33583_seq1	12.4882	5.52529	1.17644	2.26019	6.22917e-112	2.32732e-110	ref|XP_003522743.1| CBL-interacting serine/threonine-protein kinase 8-like [Glycine max]
Vr40068_seq1	30.011	13.2919	1.17495	2.25784	4.13889e-88	1.35716e-86	ref|XP_003536942.1| NAC domain-containing protein 21/22-like [Glycine max]
Vr13706_seq1	26.047	11.5467	1.17364	2.2558	6.19161e-134	2.51525e-132	ref|XP_003534138.1| phosphoethanolamine N-methyltransferase-like [Glycine max]
Vr22147_seq2	11.6887	5.18494	1.17272	2.25436	1.07464e-147	4.56865e-146	ref|XP_003528519.1| filament-like plant protein 7-like [Glycine max]
Vr40714_seq1	33.5986	14.9172	1.17143	2.25235	4.61281e-77	1.39942e-75	gb|ABA26579.1| group 3 late embryogenesis abundant protein [Phaseolus vulgaris]
Vr50141_seq1	10.4669	4.64709	1.17143	2.25235	9.49785e-08	6.24765e-07	ref|XP_003546283.1| N-alpha-acetyltransferase 15, NatA auxiliary subunit-like [Glycine max]
Vr37565_c0_seq32	100.307	44.6023	1.16924	2.24892	0	0	ref|XP_003517325.1| tetratricopeptide repeat protein 13-like [Glycine max]
Vr32688_seq2	21.0302	9.36371	1.16731	2.24592	4.07692e-75	1.22314e-73	ref|XP_003543339.1| nudix hydrolase 3-like [Glycine max]
Vr42024_seq1	23.2961	10.3769	1.16671	2.24499	1.19941e-65	3.30553e-64	gb|ABX57881.1| DnaJ [Viola baoshanensis]
Vr18225_seq1	19.9614	8.90796	1.16404	2.24085	4.9584e-119	1.90028e-117	ref|XP_003546528.1| protein Red-like [Glycine max]
Vr14145_seq1	29.1601	13.0414	1.16089	2.23596	5.59882e-146	2.36303e-144	ref|XP_003626141.1| RNA-binding protein [Medicago truncatula] gb|AES82359.1| RNA-binding protein [Medicago truncatula]
Vr55486_seq1	10.0102	4.48007	1.15987	2.23438	1.55515e-12	1.5909e-11	ref|XP_003543602.1| LOW QUALITY PROTEIN: inactive protein kinase SELMODRAFT_444075-like [Glycine max]
Vr12901_seq1	13.2793	5.94413	1.15964	2.23402	8.13007e-48	1.8584e-46	ref|XP_003552695.1| heat shock cognate 70 kDa protein-like [Glycine max]
Vr39949_seq1	37.9345	16.9854	1.15921	2.23335	0	0	ref|XP_004495177.1| putative leucine-rich repeat-containing protein DDB_G0290503-like [Cicer arietinum]
Vr29881_seq1	20.975	9.40756	1.15678	2.22959	4.61379e-144	1.93759e-142	ref|XP_003544153.1| cucumisin-like [Glycine max]
Vr34613_seq2	18.1568	8.14464	1.15659	2.2293	8.8707e-176	4.07504e-174	ref|XP_004485610.1| probable ubiquitin-like-specific protease 2B-like [Cicer arietinum]
Vr47028_seq1	15.4624	6.94202	1.15534	2.22737	1.81708e-37	3.57961e-36	ref|XP_003531557.1| beta-xylosidase/alpha-L-arabinofuranosidase 1-like [Glycine max]
Vr41681_seq1	36.4625	16.3889	1.1537	2.22483	0	0	ref|XP_003546463.1| golgin candidate 5-like [Glycine max]
Vr44363_seq1	14.8829	6.69542	1.15241	2.22285	2.12307e-87	6.92271e-86	ref|XP_003528707.1| 17.4 kDa class III heat shock protein-like [Glycine max]
Vr22504_seq2	24.1509	10.8661	1.15224	2.22258	5.16428e-233	2.65186e-231	ref|XP_003551812.1| sphingosine-1-phosphate lyase-like [Glycine max]
Vr35536_seq1	23.7215	10.6731	1.15221	2.22254	1.31652e-152	5.67332e-151	ref|XP_004503312.1| probable ATP-dependent RNA helicase DHX36-like [Cicer arietinum]
Vr24405_seq1	10.6877	4.8096	1.15197	2.22217	1.49975e-60	3.92638e-59	ref|XP_003524915.1| 70 kDa peptidyl-prolyl isomerase-like isoform 1 [Glycine max]
Vr14418_seq1	16.8852	7.61433	1.14897	2.21756	1.32592e-100	4.6557e-99	ref|XP_003542876.1| adenosine deaminase-like protein-like [Glycine max]
Vr37949_seq2	23.8594	10.7606	1.1488	2.21729	3.7787e-282	2.04416e-280	ref|XP_003542420.1| structural maintenance of chromosomes protein 1A-like [Glycine max]
Vr43119_seq1	24.4361	11.0241	1.14835	2.2166	9.10834e-123	3.55906e-121	ref|XP_004512539.1| protein SPT2 homolog [Cicer arietinum]
Vr46461_seq1	20.9232	9.44022	1.14821	2.21639	3.80125e-55	9.37873e-54	ref|XP_003532257.1| transcription factor bHLH62-like [Glycine max]
Vr46070_seq1	13.5519	6.13053	1.14441	2.21056	2.85847e-75	8.58944e-74	ref|XP_003538583.1| protein SDA1 homolog [Glycine max]
Vr49425_seq1	15.0786	6.8336	1.14178	2.20653	3.74466e-67	1.04724e-65	ref|XP_003527960.1| probable methyltransferase PMT26-like [Glycine max]
Vr46230_seq1	11.3296	5.13795	1.14083	2.20507	3.54291e-75	1.06335e-73	ref|XP_003545597.1| E3 ubiquitin-protein ligase COP1-like [Glycine max]
Vr37589_seq19	14.0057	6.3655	1.13766	2.20024	1.51198e-129	6.05783e-128	ref|XP_003552542.1| phosphate transporter PHO1 homolog 9-like [Glycine max]
Vr37942_c0_seq5	18.9873	8.64001	1.13593	2.1976	7.72476e-173	3.51245e-171	ref|XP_003520740.1| U3 small nucleolar RNA-associated protein 14 homolog B-like [Glycine max]
Vr13932_seq2	38.1937	17.3993	1.13431	2.19513	1.55595e-187	7.41266e-186	ref|XP_003540708.1| transcription factor bHLH122-like [Glycine max]
Vr13732_seq1	22.7917	10.392	1.13303	2.19319	6.45919e-172	2.92472e-170	ref|XP_003517645.1| golgin candidate 1-like [Glycine max]
Vr35491_seq2	15.5944	7.11852	1.13138	2.19068	1.64304e-185	7.78354e-184	ref|XP_003518476.1| protein translocase subunit SecA, chloroplastic-like [Glycine max]
Vr40542_seq1	58.9925	26.9493	1.13028	2.18902	0	0	ref|XP_003555459.1| ABC transporter G family member 39-like [Glycine max]
Vr24048_seq1	17.7285	8.10265	1.12961	2.18799	7.68432e-110	2.82917e-108	ref|XP_003550051.1| floral homeotic protein APETALA 2-like [Glycine max]
Vr40731_seq1	49.9412	22.8559	1.12766	2.18504	4.51413e-206	2.21886e-204	ref|XP_003543168.1| hydroxyacylglutathione hydrolase 3, mitochondrial-like [Glycine max]
Vr22628_seq2	15.4382	7.06739	1.12726	2.18443	1.56016e-87	5.0916e-86	ref|XP_003544491.1| 70 kDa peptidyl-prolyl isomerase-like [Glycine max]
Vr36780_seq15	23.6138	10.8129	1.12687	2.18385	6.66953e-210	3.29755e-208	ref|XP_003538661.1| U4/U6 small nuclear ribonucleoprotein Prp3-like [Glycine max]
Vr40830_seq1	103.588	47.4589	1.1261	2.18268	5.14734e-120	1.98674e-118	tpg|DAA47597.1|putative methionine synthase family protein [Zea mays]
Vr42587_seq1	36.8426	16.8798	1.12608	2.18265	6.02834e-86	1.94228e-84	ref|XP_004508481.1| methyl-CpG-binding domain-containing protein 10-like [Cicer arietinum]
Vr14828_seq2	60.4462	27.6972	1.12591	2.1824	0	0	ref|XP_003531901.1| proline dehydrogenase 2, mitochondrial-like [Glycine max]
Vr38850_seq1	196.336	89.9637	1.12591	2.18239	0	0	ref|XP_003552015.1| homeobox-leucine zipper protein ATHB-6-like [Glycine max]
Vr12849_seq2	21.3014	9.77791	1.12335	2.17853	3.29031e-108	1.20091e-106	ref|XP_003527580.1| protein FAR1-RELATED SEQUENCE 5-like [Glycine max]
Vr23106_seq1	11.9227	5.47775	1.12206	2.17657	2.35991e-108	8.6258e-107	ref|XP_003535660.1| transcription regulatory protein SNF2-like [Glycine max]
Vr42319_seq1	38.6953	17.7811	1.12181	2.1762	3.41347e-26	5.40031e-25	ref|XP_003545531.1| ubiquitin carboxyl-terminal hydrolase 12-like [Glycine max]
Vr22992_seq1	60.9924	28.0437	1.12095	2.17491	3.02972e-179	1.41146e-177	ref|XP_003554531.1| sucrose synthase 2-like [Glycine max]
Vr32416_c0_seq3	16.4702	7.5758	1.12039	2.17405	1.11957e-234	5.78427e-233	ref|XP_003525799.1| filament-like plant protein 7-like [Glycine max]
Vr31895_seq2	12.0947	5.56974	1.1187	2.17151	1.34418e-68	3.81542e-67	ref|XP_003527781.1| probable receptor-like protein kinase At1g80640-like [Glycine max]
Vr51451_seq1	12.7786	5.89646	1.11581	2.16716	2.14606e-38	4.30826e-37	ref|XP_003519754.1| kinesin-4-like [Glycine max]
Vr34185_seq12	11.2361	5.1938	1.11328	2.16337	1.09858e-79	3.39393e-78	ref|XP_003518519.1| dual specificity protein kinase pyk1-like [Glycine max]
Vr32495_c0_seq5	29.2448	13.5204	1.11305	2.16302	2.35851e-100	8.26611e-99	ref|XP_003546179.1| transcription initiation factor IIF subunit alpha-like [Glycine max]
Vr56709_seq1	10.4819	4.84619	1.11298	2.16292	1.44047e-33	2.64338e-32	ref|XP_003527137.1| myristoyl-acyl carrier protein thioesterase, chloroplastic-like [Glycine max]
Vr34548_seq2	13.3495	6.17384	1.11255	2.16227	1.57352e-153	6.804e-152	ref|XP_003542587.1| aspartic proteinase-like protein 1-like [Glycine max]
Vr13723_seq2	21.1406	9.79512	1.10988	2.15827	1.52453e-193	7.32278e-192	ref|XP_003526395.1| probable sucrose-phosphate synthase 2-like [Glycine max]
Vr42757_seq1	38.074	17.6639	1.108	2.15547	1.61701e-166	7.22262e-165	ref|XP_003532832.1| trehalose-phosphate phosphatase-like [Glycine max]
Vr44467_seq1	20.5294	9.52774	1.10749	2.1547	7.55988e-220	3.79968e-218	ref|XP_004500778.1| kinesin-related protein 11-like isoform X1 [Cicer arietinum]
Vr24348_seq2	10.5933	4.92881	1.10384	2.14927	7.96233e-78	2.42236e-76	ref|XP_003532405.1| putative DEAD-box ATP-dependent RNA helicase 33-like [Glycine max]
Vr51034_seq1	10.6363	4.94901	1.10378	2.14917	1.90217e-43	4.1102e-42	ref|XP_003536465.1| tripeptidyl-peptidase 2-like [Glycine max]
Vr35421_seq1	15.4043	7.17803	1.10167	2.14603	4.18369e-61	1.10253e-59	gb|AFN88203.1| haloacid dehalogenase superfamily protein [Phaseolus vulgaris]
Vr50809_seq1	15.9701	7.44615	1.1008	2.14474	6.50044e-119	2.48874e-117	ref|XP_003531186.1| lipoxygenase 6, choloroplastic-like [Glycine max]
Vr30491_seq1	70.4502	32.8483	1.10078	2.14471	0	0	ref|XP_003554088.1| alpha-L-arabinofuranosidase 1-like [Glycine max]
Vr43652_seq1	40.5155	18.8923	1.10068	2.14455	1.51402e-52	3.63385e-51	ref|XP_003534377.1| zinc finger CCCH domain-containing protein 53-like [Glycine max]
Vr50370_seq1	10.2441	4.77813	1.10028	2.14396	3.31703e-84	1.0566e-82	ref|XP_004511582.1| putative copper-transporting ATPase HMA5-like isoform X1 [Cicer arietinum] ref|XP_004511583.1| putative copper-transporting ATPase HMA5-like isoform X2 [Cicer arietinum]
Vr12733_seq1	13.1467	6.13259	1.10013	2.14374	6.80078e-58	1.73029e-56	ref|XP_003543766.1| trehalose-phosphate phosphatase-like [Glycine max]
Vr24740_seq1	9.61628	4.48688	1.09977	2.1432	4.41994e-48	1.01584e-46	ref|XP_003549738.1| probable glycosyltransferase At3g42180-like [Glycine max]
Vr40350_seq1	52.1895	24.3608	1.0992	2.14236	3.26321e-204	1.60087e-202	ref|XP_003538277.1| protein SGT1 homolog B-like isoform 1 [Glycine max]
Vr25718_seq2	10.3039	4.81061	1.09889	2.1419	1.85496e-69	5.30097e-68	ref|XP_003538607.1| SNARE-interacting protein KEULE-like [Glycine max]
Vr53177_seq1	12.5501	5.8603	1.09866	2.14155	6.36146e-23	9.2981e-22	ref|XP_003588699.1| Pleiotropic drug resistance ABC transporter family protein [Medicago truncatula] gb|AES58950.1| Pleiotropic drug resistance ABC transporter family protein [Medicago truncatula]
Vr41265_seq1	35.2048	16.4532	1.0974	2.13969	8.9453e-80	2.76691e-78	ref|XP_004485470.1| basic salivary proline-rich protein 2-like [Cicer arietinum]
Vr33820_c0_seq4	18.6733	8.73685	1.09579	2.1373	1.99024e-178	9.22102e-177	ref|XP_003525959.1| probable LRR receptor-like serine/threonine-protein kinase At1g53430-like [Glycine max]
Vr49397_seq1	16.5403	7.74776	1.09414	2.13485	1.57878e-15	1.8628e-14	ref|XP_004486523.1| E3 ubiquitin-protein ligase UPL6-like [Cicer arietinum]
Vr14469_seq1	72.5109	33.9679	1.09403	2.13469	0	0	ref|XP_003527527.1| ABC transporter C family member 12-like [Glycine max]
Vr34644_seq2	11.5618	5.42104	1.09272	2.13276	3.83847e-90	1.2724e-88	ref|XP_004496198.1| probable aspartyl aminopeptidase-like [Cicer arietinum]
Vr36714_seq2	10.9899	5.15302	1.09269	2.13271	9.237e-185	4.36493e-183	ref|XP_003533464.1| transcription initiation factor TFIID subunit 1-A-like [Glycine max]
Vr23874_c0_seq4	23.4836	11.0148	1.0922	2.13199	4.91117e-167	2.20014e-165	ref|XP_003543121.1| glutamyl-tRNA(Gln) amidotransferase subunit A-like [Glycine max]
Vr52550_seq1	10.1283	4.75473	1.09095	2.13014	7.85017e-34	1.44934e-32	ref|XP_003518838.1| abscisic acid 8'-hydroxylase 4-like [Glycine max]
Vr35524_c1_seq2	25.4138	11.9359	1.09031	2.1292	2.51361e-153	1.08566e-151	ref|XP_003533032.1| glucose-6-phosphate 1-dehydrogenase, chloroplastic-like [Glycine max]
Vr23157_seq1	73.5827	34.61	1.08818	2.12605	2.41122e-141	1.00151e-139	ref|XP_004505151.1| protein IQ-DOMAIN 14-like isoform X1 [Cicer arietinum] ref|XP_004505152.1| protein IQ-DOMAIN 14-like isoform X2 [Cicer arietinum] ref|XP_004505153.1| protein IQ-DOMAIN 14-like isoform X3 [Cicer arietinum]
Vr23906_c0_seq4	23.6183	11.1313	1.08529	2.1218	4.01946e-175	1.84201e-173	ref|XP_003552566.1| serine carboxypeptidase-like 25-like isoform 1 [Glycine max]
Vr42691_seq1	35.9971	16.9819	1.08388	2.11974	8.88399e-268	4.74505e-266	ref|XP_004511229.1| probable LRR receptor-like serine/threonine-protein kinase At1g14390-like [Cicer arietinum]
Vr43646_seq1	19.2075	9.07052	1.08241	2.11757	2.8856e-43	6.22456e-42	ref|NP_001237509.1| serine hydroxymethyltransferase 5 [Glycine max] gb|ACM45955.1| serine hydroxymethyltransferase 5 [Glycine max]
Vr43422_seq1	24.5633	11.6194	1.07997	2.11399	2.80583e-27	4.56273e-26	ref|XP_003546386.1| serine carboxypeptidase-like 49-like [Glycine max]
Vr31144_seq1	17.885	8.46279	1.07955	2.11337	6.19559e-128	2.46666e-126	ref|XP_003545605.1| E3 ubiquitin-protein ligase BRE1-like 2-like isoform 1 [Glycine max]
Vr31568_seq1	33.7323	15.9782	1.07803	2.11115	1.6182e-271	8.6552e-270	emb|CAA74890.1| topoisomerase I [Pisum sativum]
Vr46534_seq1	18.9441	8.97895	1.07713	2.10984	1.0881e-47	2.48122e-46	ref|XP_003543287.1| kinesin-3-like [Glycine max]
Vr13296_seq1	46.8031	22.1971	1.07623	2.10852	2.65267e-230	1.35026e-228	ref|XP_003544417.1| glucan endo-1,3-beta-glucosidase 7-like [Glycine max]
Vr40495_seq1	57.2719	27.1651	1.07607	2.10828	3.65264e-203	1.78499e-201	ref|XP_003555216.1| pre-mRNA-splicing factor syf2-like [Glycine max]
Vr45605_seq1	16.153	7.66457	1.07552	2.10749	1.4308e-165	6.37215e-164	ref|XP_003540688.1| ribosome biogenesis protein BMS1 homolog [Glycine max]
Vr53540_seq1	9.66565	4.59277	1.0735	2.10454	8.08029e-27	1.29949e-25	ref|XP_003523824.1| trehalose-phosphate phosphatase-like [Glycine max]
Vr25003_seq2	25.4083	12.0896	1.07153	2.10167	3.65127e-144	1.53507e-142	ref|XP_003545139.1| probable galacturonosyltransferase 15-like [Glycine max]
Vr49111_seq1	27.2578	12.9731	1.07114	2.1011	1.45805e-139	6.00674e-138	ref|XP_003538370.1| medium-chain-fatty-acid--CoA ligase-like [Glycine max]
Vr29654_c0_seq3	12.9128	6.14597	1.07109	2.10102	4.71797e-125	1.855e-123	ref|XP_003537841.1| cucumisin-like [Glycine max]
Vr40819_seq1	41.9178	19.9572	1.07065	2.10038	1.56045e-76	4.72458e-75	ref|XP_004509041.1| dentin sialophosphoprotein-like [Cicer arietinum]
Vr29470_seq1	22.3069	10.6223	1.07039	2.10001	1.70354e-189	8.13109e-188	ref|XP_003540166.1| auxin response factor 4-like [Glycine max]
Vr45164_seq1	23.8078	11.3372	1.07038	2.09998	6.82893e-42	1.44553e-40	ref|XP_003536010.1| probable peptide/nitrate transporter At1g59740-like [Glycine max]
Vr48228_seq1	15.3753	7.32621	1.06947	2.09867	1.12301e-57	2.85242e-56	ref|XP_003523529.1| probable serine/threonine-protein kinase Cx32, chloroplastic-like [Glycine max]
Vr23925_seq1	59.9323	28.6315	1.06573	2.09323	0	0	ref|XP_003555698.1| 65-kDa microtubule-associated protein 6-like [Glycine max]
Vr44585_seq1	24.2207	11.5825	1.0643	2.09115	4.47804e-138	1.83486e-136	ref|XP_003556327.1| probable RNA polymerase II transcription factor B subunit 1-1-like [Glycine max]
Vr36448_seq1	19.409	9.28239	1.06416	2.09095	2.76659e-70	7.96921e-69	ref|XP_003542444.1| cyclin-D-binding Myb-like transcription factor 1-like [Glycine max]
Vr24484_seq2	21.7825	10.4365	1.06154	2.08715	7.40489e-261	3.92464e-259	gb|AAT76445.1| starch branching enzyme I [Vigna radiata]
Vr41882_seq1	35.9967	17.297	1.05735	2.0811	3.07328e-302	1.69151e-300	ref|XP_003553307.1| lysosomal alpha-mannosidase-like [Glycine max]
Vr13978_seq1	38.2362	18.3804	1.05677	2.08027	4.76628e-25	7.33699e-24	emb|CAA10064.1| beta galactosidase [Carica papaya]
Vr31080_seq1	19.7464	9.49572	1.05624	2.0795	1.24288e-129	4.98229e-128	ref|XP_003529443.1| cyclin-T1-5-like [Glycine max]
Vr27491_c1_seq1	15.7311	7.57227	1.05482	2.07746	1.31393e-71	3.82695e-70	ref|XP_003546291.1| ent-kaurenoic acid oxidase 2-like [Glycine max]
Vr51100_seq1	10.8383	5.22384	1.05295	2.07477	5.44354e-07	3.37221e-06	ref|XP_003527933.1| auxin-induced protein 5NG4-like [Glycine max]
Vr37187_c0_seq4	28.1444	13.5729	1.05212	2.07357	0	0	ref|XP_003550468.1| sister chromatid cohesion protein PDS5 homolog B-like [Glycine max]
Vr35354_seq1	9.98555	4.81572	1.05209	2.07353	8.73659e-38	1.72782e-36	ref|NP_001238058.1| homeobox protein SBH1 [Glycine max] sp|P46608.1|HSBH1_SOYBN RecName: Full=Homeobox protein SBH1 gb|AAA20882.1| SBH1 [Glycine max]
Vr47594_seq1	12.2888	5.93768	1.04937	2.06963	7.50086e-25	1.14952e-23	ref|XP_003522837.1| probable WRKY transcription factor 2-like [Glycine max]
Vr44778_seq1	23.6781	11.4409	1.04935	2.0696	2.14348e-58	5.49038e-57	ref|XP_003538583.1| protein SDA1 homolog [Glycine max]
Vr34618_seq2	18.7152	9.04707	1.04869	2.06865	2.9433e-227	1.49419e-225	ref|XP_003528598.1| pleiotropic drug resistance protein 3-like [Glycine max]
Vr54050_seq1	10.3763	5.01628	1.0486	2.06853	6.10654e-09	4.39499e-08	ref|XP_003519226.1| UNC93-like protein C922.05c-like [Glycine max]
Vr42657_seq1	42.3181	20.4597	1.04849	2.06837	3.14003e-111	1.16799e-109	ref|XP_003540818.1| BEL1-like homeodomain protein 1-like [Glycine max]
Vr22734_seq2	11.0161	5.32685	1.04826	2.06803	2.22724e-26	3.53691e-25	ref|XP_003543838.1| paired amphipathic helix protein Sin3-like 2-like [Glycine max]
Vr43226_seq1	29.125	14.1083	1.04572	2.06439	2.5443e-72	7.47077e-71	ref|XP_003542625.1| homeobox protein knotted-1-like 3-like [Glycine max]
Vr49327_seq1	16.0698	7.79005	1.04464	2.06286	4.56041e-20	6.19745e-19	ref|XP_003532360.1| auxilin-related protein 2-like [Glycine max]
Vr30007_seq1	25.6555	12.4441	1.04381	2.06167	1.94695e-132	7.87963e-131	ref|XP_002529246.1| Protein FAM50A, putative [Ricinus communis] gb|EEF33124.1| Protein FAM50A, putative [Ricinus communis]
Vr32301_c0_seq9	125.268	60.7895	1.04313	2.06069	0	0	ref|XP_003526442.1| RING finger and CHY zinc finger domain-containing protein 1-like [Glycine max]
Vr42040_seq1	29.1819	14.1801	1.04121	2.05795	3.32618e-61	8.77768e-60	ref|XP_003534860.1| serine carboxypeptidase-like 49-like [Glycine max]
Vr32866_seq1	15.4665	7.52469	1.03944	2.05543	1.8662e-127	7.42212e-126	ref|XP_003552554.1| chaperone protein ClpB3, chloroplastic-like [Glycine max]
Vr42416_seq1	25.0106	12.179	1.03814	2.05357	4.2849e-81	1.33793e-79	ref|XP_003520604.1| protein CUP-SHAPED COTYLEDON 3-like [Glycine max]
Vr47738_seq1	17.577	8.56198	1.03767	2.05291	4.45568e-13	4.73832e-12	ref|XP_003535423.1| serine/threonine-protein kinase CBK1-like [Glycine max]
Vr24953_seq1	25.3065	12.3274	1.03764	2.05287	6.91836e-308	3.82446e-306	ref|XP_003522438.1| CHD3-type chromatin-remodeling factor PICKLE-like [Glycine max]
Vr49042_seq1	17.5693	8.56008	1.03736	2.05247	1.35944e-34	2.5433e-33	ref|XP_002277391.2| LOW QUALITY PROTEIN: 65-kDa microtubule-associated protein 1-like [Vitis vinifera]
Vr50726_seq1	13.1601	6.41909	1.03573	2.05015	1.21537e-36	2.36174e-35	ref|XP_003524463.1| probable LRR receptor-like serine/threonine-protein kinase At1g63430-like [Glycine max]
Vr42889_seq1	21.6043	10.561	1.03257	2.04566	9.58612e-91	3.18881e-89	ref|XP_003519473.1| ribosomal RNA assembly protein mis3-like [Glycine max]
Vr45721_seq1	21.3549	10.4556	1.0303	2.04244	1.97193e-79	6.08458e-78	ref|XP_003519086.1| anthranilate N-benzoyltransferase protein 1-like [Glycine max]
Vr48154_seq1	17.4102	8.53494	1.02848	2.03988	7.17904e-45	1.57777e-43	ref|XP_003525185.1| phosphoethanolamine N-methyltransferase-like [Glycine max]
Vr34126_c0_seq3	35.0518	17.1834	1.02847	2.03986	0	3.16667e-307	ref|XP_003546091.1| putative chromatin-remodeling complex ATPase chain-like isoform 2 [Glycine max]
Vr41630_seq1	31.804	15.5955	1.02808	2.03931	4.95593e-55	1.22118e-53	ref|XP_003540271.1| dnaJ protein homolog [Glycine max]
Vr22461_seq2	60.8481	29.8445	1.02775	2.03884	0	0	ref|XP_003525438.1| ABC transporter B family member 25-like [Glycine max]
Vr15040_seq1	22.1313	10.8551	1.02771	2.03878	1.74056e-125	6.85773e-124	gb|ACB30383.1| granule bound starch synthase Ib precursor [Vigna radiata]
Vr24632_seq2	14.0828	6.91287	1.02658	2.03719	5.90511e-82	1.8576e-80	gb|ACU01863.1| vascular associated death 1 [Glycine max]
Vr37615_seq11	9.63402	4.73091	1.02602	2.0364	2.12253e-70	6.12329e-69	ref|XP_003533247.1| putative cysteine-rich receptor-like protein kinase 23-like [Glycine max]
Vr35947_seq1	56.1115	27.5764	1.02486	2.03476	0	0	ref|XP_003554173.1| magnesium-chelatase subunit H-like isoform 1 [Glycine max]
Vr35473_c0_seq6	17.0361	8.38799	1.02219	2.03101	3.15925e-169	1.42118e-167	ref|XP_003524701.1| putative nuclear matrix constituent protein 1-like protein-like [Glycine max]
Vr42334_seq1	10.1331	5.00004	1.01907	2.02661	4.42433e-11	3.90866e-10	ref|XP_004509253.1| succinate dehydrogenase [ubiquinone] flavoprotein subunit 1, mitochondrial-like isoform X2 [Cicer arietinum]
Vr41541_seq1	66.4336	32.8109	1.01774	2.02474	4.57212e-33	8.31577e-32	gb|AGJ83750.1| Laccase 1a, partial [Caragana korshinskii]
Vr22161_c0_seq3	23.9388	11.836	1.01618	2.02255	1.07754e-96	3.70633e-95	ref|XP_003544733.1| transcriptional corepressor SEUSS-like [Glycine max]
Vr45978_seq1	22.6693	11.2087	1.01612	2.02248	8.70687e-31	1.51773e-29	ref|XP_003546376.1| cullin-1-like [Glycine max]
Vr44091_seq1	13.4976	6.67622	1.0156	2.02175	1.19767e-59	3.10126e-58	ref|XP_003538838.1| UDP-glycosyltransferase 73B3-like [Glycine max]
Vr49387_seq1	11.4939	5.68569	1.01546	2.02154	3.98421e-08	2.70044e-07	ref|XP_004150811.1| putative chromatin-remodeling complex ATPase chain-like [Cucumis sativus]
Vr53370_seq1	10.0624	4.9782	1.01528	2.0213	6.65961e-12	6.48135e-11	ref|XP_002272429.1| cyclin-dependent kinase C-1-like [Vitis vinifera]
Vr46159_seq1	12.9682	6.41921	1.01451	2.02022	1.64509e-51	3.90395e-50	ref|NP_001237105.1| salicylic acid methyl transferase-like protein [Glycine max] gb|ACF33513.1| salicylic acid methyl transferase-like protein [Glycine max]
Vr28070_seq1	14.3686	7.11245	1.0145	2.0202	5.56935e-164	2.47163e-162	ref|XP_003550521.1| pyruvate, phosphate dikinase, chloroplastic-like [Glycine max]
Vr37095_c0_seq3	20.4433	10.1209	1.01429	2.01991	1.0239e-120	3.96815e-119	ref|XP_003539790.1| DNA ligase 1-like [Glycine max]
Vr29988_seq1	25.3041	12.5296	1.01403	2.01954	1.92693e-125	7.58411e-124	ref|XP_003516508.1| probable carotenoid cleavage dioxygenase 4, chloroplastic-like [Glycine max]
Vr38582_seq1	166.917	82.6547	1.01397	2.01945	0	0	ref|XP_003529373.1| protein IQ-DOMAIN 14-like isoform 1 [Glycine max]
Vr23479_seq2	18.6822	9.25216	1.0138	2.01922	8.50755e-186	4.03279e-184	ref|XP_003530842.1| ABC transporter B family member 15-like [Glycine max]
Vr40194_seq1	22.0525	10.9252	1.01328	2.01849	5.05155e-45	1.11278e-43	ref|XP_004505976.1| probable glutathione S-transferase-like [Cicer arietinum]
Vr41973_seq1	29.4322	14.6033	1.0111	2.01545	1.13889e-49	2.66269e-48	ref|XP_003537954.1| transcription factor bHLH122-like [Glycine max]
Vr45455_seq1	23.1448	11.4862	1.01078	2.015	7.12891e-53	1.71646e-51	ref|XP_003550490.1| calcium-dependent protein kinase 21-like [Glycine max]
Vr47322_seq1	16.3828	8.13655	1.00969	2.01348	7.59922e-30	1.29985e-28	ref|XP_003523535.1| HVA22-like protein i-like [Glycine max]
Vr12962_seq1	12.6753	6.29837	1.00897	2.01247	2.76728e-69	7.89324e-68	ref|XP_003522894.1| THO complex subunit 1-like [Glycine max]
Vr46071_seq1	13.7371	6.84184	1.00562	2.00781	2.45127e-19	3.26337e-18	ref|XP_003520656.1| ABC transporter B family member 1-like [Glycine max]
Vr38019_c0_seq5	12.9009	6.42633	1.00541	2.00751	2.78781e-26	4.41877e-25	ref|XP_003549009.1| LRR receptor-like serine/threonine-protein kinase FLS2-like [Glycine max]
Vr13034_seq2	11.9421	5.94905	1.00533	2.0074	1.5687e-96	5.38598e-95	ref|XP_003548718.1| DNA (cytosine-5)-methyltransferase CMT2-like [Glycine max]
Vr40934_seq1	46.5341	23.184	1.00516	2.00716	1.36942e-66	3.80309e-65	ref|XP_003528912.1| aldehyde dehydrogenase family 2 member C4-like [Glycine max]
Vr33358_c0_seq4	24.7211	12.3185	1.00492	2.00683	0	0	ref|XP_003545073.1| histidine kinase 2-like [Glycine max]
Vr48191_seq1	11.5641	5.76377	1.00457	2.00635	9.23269e-68	2.59927e-66	ref|XP_003547913.1| pre-rRNA-processing protein esf1-like [Glycine max]
Vr35432_c0_seq3	20.3055	10.1212	1.00449	2.00624	1.08585e-112	4.077e-111	ref|XP_003529161.1| phosphatidylinositide phosphatase SAC1-like isoform 1 [Glycine max]
Vr48098_seq1	12.2813	6.12203	1.00438	2.00609	4.8077e-11	4.23158e-10	ref|XP_004173954.1| beta-adaptin-like protein C-like, partial [Cucumis sativus]
Vr36950_seq1	16.9627	8.45918	1.00377	2.00524	0	0	gb|ADV56699.1| CW-type zinc finger protein [Phaseolus vulgaris]
Vr34854_seq2	52.6356	26.2565	1.00336	2.00467	0	0	ref|XP_003519075.1| villin-2-like [Glycine max]
Vr37670_seq2	55.6756	27.7937	1.00229	2.00317	0	0	ref|XP_003540640.1| general transcription factor 3C polypeptide 3-like [Glycine max]
Vr40723_seq1	26.7699	13.3768	1.00089	2.00123	3.32851e-30	5.74397e-29	dbj|BAA12160.1| CPRD8 protein [Vigna unguiculata]
Vr42746_seq1	28.0683	14.0322	1.0002	2.00028	5.57341e-43	1.2002e-41	ref|XP_003517324.1| lysine-rich arabinogalactan protein 17-like [Glycine max]
