# Supplementary material for: Transcriptomic profiling provides molecular insights into hydrogen peroxide-induced adventitious rooting in mung bean seedlings
Source: BMC Genomics. 2017 Feb 17;18:188. doi: 10.1186/s12864-017-3576-y (PMC5316208; doi:10.1186/s12864-017-3576-y)
Supplement: Additional file 3: — List of down-regulated genes in the 6-h hydrogen peroxide treatment. (XLSX 31 kb) [file 12864_2017_3576_MOESM3_ESM.xlsx]

## Sheet: Sheet1
Gene_ID	RPKM1	RPKM2	Log2(Foldchange)		Pvalue	FDR
Vr49784_seq1	2.80138	35.1069	-3.64755	12.532	1.13221e-12	1.16975e-11	ref|XP_003543377.1|cysteine-rich repeat secretory protein 38 [Glycine max]
Vr23077_seq1	11.1624	116.983	-3.38959	10.4802	0	0	dbj|BAA92940.1| yieldin precursor [Vigna unguiculata]
Vr44933_seq1	0.958486	10.0111	-3.3847	10.4447	0	0	ref|XP_003542633.1|auxin-responsive protein IAA12-like [Glycine max]
Vr40216_seq1	2.5696	26.6434	-3.37416	10.3687	0	0	ref|XP_003535071.1|peroxidase C3-like isoform 3 [Glycine max]
Vr35915_seq2	1.3028	12.9442	-3.31263	9.93573	1.52278e-12	1.55925e-11	ref|YP_001122788.2| photosystem II protein D1 [Phaseolus vulgaris] ref|YP_003434326.1| photosystem II protein D1 [Vigna radiata] ref|YP_006460325.1| photosystem II protein D1 (chloroplast) [Vigna unguiculata] ref|YP_007889706.1| photosystem II protein D1 (chloroplast) [Vigna angularis] sp|Q01366.2|PSBA_PHAVU RecName: Full=Photosystem Q(B) protein; AltName: Full=32 kDa thylakoid membrane protein; …
Vr38890_seq1	2.66248	23.2939	-3.12911	8.74895	3.15836e-12	3.16312e-11	ref|XP_003536300.1|7-ethoxycoumarin O-deethylase-like [Glycine max]
Vr41790_seq1	7.15102	57.9406	-3.01835	8.10242	5.26135e-12	5.18303e-11	ref|XP_003547618.1|cationic peroxidase 2-like [Glycine max]
Vr59077_seq1	1.30503	9.97103	-2.93366	7.64047	1.06581e-12	1.10311e-11	ref|XP_003537115.1|E3 ubiquitin-protein ligase PUB23-like [Glycine max]
Vr39755_seq1	1.74409	13.2917	-2.92998	7.621	8.49987e-13	8.84677e-12	ref|NP_001238091.1| polygalacturonase PG1 precursor [Glycine max] gb|AAD46483.1| polygalacturonase PG1 [Glycine max]
Vr34954_c1_seq1	335.614	2538.47	-2.91908	7.56366	4.6059e-08	3.10598e-07	ref|XP_003614382.1| hypothetical protein MTR_5g050970 [Medicago truncatula] gb|AES97340.1| hypothetical protein MTR_5g050970 [Medicago truncatula]
Vr55011_seq1	1.49242	10.863	-2.86369	7.27874	0	0	ref|XP_003550896.1|21 kDa protein-like [Glycine max]
Vr46419_seq1	3.98524	27.4285	-2.78294	6.88252	2.63967e-12	2.6644e-11	emb|CAR92537.1| putative polygalacturonase-inhibiting protein precursor [Phaseolus lunatus] emb|CAR92538.1| putative polygalacturonase-inhibiting protein precursor [Phaseolus lunatus]
Vr34889_seq1	3.01542	19.3275	-2.68022	6.40955	7.05214e-13	7.38556e-12	sp|P29024.1|CHIA_PHAAN RecName: Full=Acidic endochitinase; Flags: Precursor
Vr36328_seq1	3.00211	18.555	-2.62776	6.18064	1.47371e-12	1.51145e-11	ref|XP_003536383.1|isoliquiritigenin 2'-O-methyltransferase-like [Glycine max]
Vr34208_seq1	4.65411	27.3934	-2.55725	5.88585	8.10241e-13	8.447e-12	ref|XP_003537598.1|isoflavone reductase-like [Glycine max]
Vr45152_seq1	2.37328	13.0581	-2.45998	5.50211	7.67386e-13	8.01675e-12	ref|XP_003527180.1|blue copper protein-like [Glycine max]
Vr21159_seq1	2.83785	15.0779	-2.40957	5.31316	1.14642e-12	1.18346e-11	gb|ABN08535.1| Auxin Efflux Carrier [Medicago truncatula]
Vr34844_c1_seq10	29.8645	154.981	-2.37559	5.18949	0	0	ref|XP_003637074.1| Cell wall-associated hydrolase, partial [Medicago truncatula] gb|AES84212.1| Cell wall-associated hydrolase, partial [Medicago truncatula]
Vr53527_seq1	1.92301	9.90864	-2.36532	5.15267	7.23199e-13	7.56869e-12	ref|XP_003538484.1|abscisic acid receptor PYL6-like [Glycine max]
Vr33100_seq1	3.05203	13.9771	-2.19522	4.5796	1.80744e-13	1.95694e-12	ref|XP_003526858.1|pectinesterase inhibitor-like [Glycine max]
Vr47290_seq1	2.44614	10.907	-2.15668	4.45886	3.27516e-13	3.50255e-12	ref|XP_003617570.1| hypothetical protein MTR_5g093050 [Medicago truncatula] gb|AET00529.1| hypothetical protein MTR_5g093050 [Medicago truncatula]
Vr64280_seq1	2.0115	8.96684	-2.15633	4.45779	2.57572e-14	2.89798e-13	ref|XP_003534441.1|expansin-A1-like [Glycine max]
Vr32058_seq2	2.20182	9.69068	-2.1379	4.40121	1.12066e-12	1.15828e-11	ref|XP_003554314.1|flavin-containing monooxygenase YUCCA8-like [Glycine max]
Vr59217_seq1	3.26313	14.1011	-2.11147	4.32133	8.17124e-14	8.97913e-13	ref|XP_003537468.1|tropinone reductase homolog At1g07440-like [Glycine max]
Vr34974_seq1	20.6319	88.7627	-2.10508	4.30221	5.98699e-12	5.86739e-11	emb|CAA65727.1| intracellular pathogenesis related protein [Phaseolus vulgaris]
Vr50109_seq1	3.08682	13.2701	-2.10399	4.29896	1.43552e-12	1.47348e-11	ref|XP_003552680.1|zinc finger protein ZAT11-like [Glycine max]
Vr31128_seq2	39.5418	169.179	-2.0971	4.27848	8.86762e-11	7.58236e-10	ref|XP_003547616.1|cationic peroxidase 2-like [Glycine max]
Vr45599_seq1	9.75208	40.7595	-2.06336	4.17957	0	0	ref|XP_003526991.1|cytochrome P450 71A1-like [Glycine max]
Vr14768_seq1	2.56094	10.7001	-2.06288	4.17818	0	0	ref|XP_003616977.1| hypothetical protein MTR_5g086360 [Medicago truncatula] gb|AES99935.1| hypothetical protein MTR_5g086360 [Medicago truncatula]
Vr29774_seq2	11.0821	45.9801	-2.05277	4.14902	0	0	ref|XP_003521507.1|probable carboxylesterase 15-like [Glycine max]
Vr50412_seq1	2.72679	11.2298	-2.04206	4.11833	4.95159e-13	5.25023e-12	ref|XP_003544738.1|alcohol dehydrogenase 1-like [Glycine max]
Vr44687_seq1	7.37178	29.887	-2.01943	4.05425	1.21236e-13	1.32132e-12	ref|XP_003518596.1|trans-2,3-enoyl-CoA reductase-like [Glycine max]
Vr39225_seq1	25.7733	104.275	-2.01645	4.04586	0	0	ref|XP_003534655.1|cationic peroxidase 1-like [Glycine max]
Vr38362_seq1	78.566	314.315	-2.00023	4.00065	1.15475e-10	9.74749e-10	gb|AAC49370.1| non-specific lipid transfer-like protein [Phaseolus vulgaris]
Vr31555_seq1	3.74386	14.864	-1.98922	3.97022	1.10809e-11	1.0466e-10	ref|XP_003521608.1|sex determination protein tasselseed-2-like [Glycine max]
Vr39305_seq1	56.6117	222.669	-1.97573	3.93327	3.62464e-10	2.85736e-09	ref|XP_003527407.1|8-hydroxyquercetin 8-O-methyltransferase-like isoform 1 [Glycine max]
Vr48046_seq1	3.15906	12.3821	-1.97068	3.91954	6.29941e-13	6.62193e-12	ref|XP_003543604.1|CLAVATA3/ESR (CLE)-related protein 25-like [Glycine max]
Vr41762_seq1	4.26097	16.4371	-1.9477	3.85759	7.56439e-12	7.30102e-11	ref|XP_003556683.1|LOW QUALITY PROTEIN: polygalacturonase-like [Glycine max]
Vr36526_seq1	126.37	485.602	-1.94212	3.84269	1.12323e-10	9.50891e-10	gb|ABS70717.1| pathogen-related protein [Vigna angularis]
Vr36178_seq1	20.6526	78.477	-1.92594	3.79985	0	0	ref|XP_003520764.1|momilactone A synthase-like [Glycine max]
Vr48353_seq1	4.04572	15.1982	-1.90943	3.75662	6.51479e-13	6.8417e-12	prf||1909341A alcohol dehydrogenase
Vr19900_seq1	4.09543	15.2274	-1.89458	3.71814	5.32907e-13	5.63314e-12	ref|XP_003541285.1|LOB domain-containing protein 41-like [Glycine max]
Vr42461_seq1	19.8464	73.6282	-1.89138	3.70991	0	0	ref|XP_003546057.1|GDSL esterase/lipase At1g29670-like [Glycine max]
Vr39521_seq1	5.49655	20.1833	-1.87656	3.67199	7.12919e-12	6.90645e-11	ref|XP_003526694.1|bidirectional sugar transporter SWEET3-like [Glycine max]
Vr38200_seq1	190.575	672.608	-1.81941	3.52936	1.69998e-09	1.27783e-08	ref|XP_003526531.1|aspartic proteinase nepenthesin-1-like [Glycine max]
Vr30928_seq2	196.476	690.896	-1.81411	3.51643	0	0	gb|AAA66288.1| proline-rich protein [Glycine max]
Vr45777_seq1	3.02734	10.4269	-1.78419	3.44425	5.90195e-13	6.21704e-12	ref|XP_003548263.1|4,5-DOPA dioxygenase extradiol-like protein-like [Glycine max]
Vr37373_seq11	7.88092	26.8793	-1.77006	3.41067	0	0	ref|XP_003530273.1|probable LRR receptor-like serine/threonine-protein kinase At3g47570-like [Glycine max]
Vr43210_seq1	5.1164	17.0391	-1.73565	3.3303	1.82869e-11	1.68218e-10	emb|CAA40474.1| chitinase [Phaseolus vulgaris]
Vr65858_seq1	3.18061	10.2943	-1.69448	3.23659	0	0	ref|XP_003525010.1|glutelin type-A 2-like [Glycine max]
Vr41238_seq1	18.661	60.3786	-1.69401	3.23555	0	0	ref|XP_003543066.1|stem-specific protein TSJT1-like [Glycine max]
Vr34938_seq1	809.051	2612.87	-1.69133	3.22955	0	0	gb|AAC49369.1| proline-rich 14 kDa protein [Phaseolus vulgaris]
Vr13293_seq1	16.2126	52.0314	-1.68227	3.20933	0	0	ref|XP_003536212.1|basic 7S globulin-like [Glycine max]
Vr38364_seq1	25.4229	81.5302	-1.68121	3.20696	0	0	ref|NP_001240113.1| expansin precursor [Glycine max] gb|ACU19992.1| unknown [Glycine max]
Vr53207_seq1	6.65206	21.3254	-1.6807	3.20584	2.59726e-12	2.62264e-11	ref|XP_003546144.1|15.4 kDa class V heat shock protein-like [Glycine max]
Vr61963_seq1	3.6453	11.5437	-1.66299	3.16672	5.44009e-14	6.01894e-13	ref|XP_003517745.1|metalloendoproteinase 1-like [Glycine max]
Vr13687_seq1	10.1443	32.1044	-1.6621	3.16476	0	0	ref|XP_003531311.1|low affinity cationic amino acid transporter 2-like [Glycine max]
Vr42500_seq1	14.2236	44.5479	-1.64707	3.13196	0	0	ref|XP_003547675.1|lysine histidine transporter 1-like [Glycine max]
Vr40522_seq1	41.2487	126.699	-1.61898	3.07158	0	0	ref|XP_003531598.1|seed linoleate 9S-lipoxygenase-like isoform 2 [Glycine max]
Vr50452_seq1	4.53068	13.9088	-1.6182	3.06991	1.06493e-12	1.10249e-11	ref|XP_003516835.1|nuclease S1-like [Glycine max]
Vr44006_seq1	3.20798	9.79259	-1.61003	3.05257	4.35429e-13	4.6318e-12	dbj|BAJ22384.1| terminal flower 1a [Vigna unguiculata]
Vr44992_seq1	8.65653	25.9423	-1.58345	2.99685	0	0	ref|XP_003534459.1|2-aminoethanethiol dioxygenase-like [Glycine max]
Vr39778_seq1	16.1617	47.7817	-1.56387	2.95647	3.14038e-12	3.14552e-11	ref|XP_003552297.1|cationic peroxidase 1-like [Glycine max]
Vr35851_seq1	257.872	752.165	-1.54439	2.91681	0	0	ref|NP_001237786.1| Kunitz trypsin protease inhibitor precursor [Glycine max] gb|ACA23207.1| Kunitz trypsin protease inhibitor [Glycine max]
Vr39962_seq1	49.3694	141.971	-1.5239	2.87568	1.24473e-10	1.04558e-09	gb|AGS78073.1| legume-specific protein [Aeschynomene indica]
Vr32418_seq1	23.9425	67.764	-1.50094	2.83028	0	0	ref|XP_003588337.1| Ribosomal protein S10 [Medicago truncatula] gb|AES58588.1| Ribosomal protein S10 [Medicago truncatula]
Vr39496_seq1	43.1195	121.819	-1.49832	2.82514	3.37452e-10	2.67353e-09	ref|XP_003530990.1|sugar carrier protein C-like isoform 1 [Glycine max]
Vr34971_seq1	967.932	2679.47	-1.46897	2.76824	0	0	ref|XP_003548287.1|trypsin inhibitor A-like [Glycine max]
Vr55277_seq1	3.49513	9.51781	-1.44528	2.72316	0	0	ref|XP_003553873.1|lysine histidine transporter 1-like [Glycine max]
Vr50416_seq1	4.91166	13.3354	-1.44098	2.71505	1.88518e-11	1.72994e-10	ref|XP_003548705.1|D-inositol-3-phosphate glycosyltransferase-like [Glycine max]
Vr46432_seq1	7.51179	20.2157	-1.42825	2.6912	1.99849e-11	1.82817e-10	ref|XP_003524781.1|reticuline oxidase-like protein-like [Glycine max]
Vr13365_c1_seq1	5.55581	14.6661	-1.40041	2.63977	4.08185e-12	4.04949e-11	ref|XP_003539321.1|probable indole-3-acetic acid-amido synthetase GH3.1-like isoform 2 [Glycine max]
Vr42941_seq1	27.0641	71.388	-1.3993	2.63774	0	0	gb|AAQ62561.1| multicystatin [Vigna unguiculata]
Vr46924_seq1	5.69704	14.9871	-1.39543	2.63067	0	0	ref|XP_003554596.1|hydrophobic protein LTI6A-like [Glycine max]
Vr54742_seq1	4.00961	10.3773	-1.37189	2.5881	2.89369e-12	2.90725e-11	ref|XP_003528503.1|probable carboxylesterase 2-like [Glycine max]
Vr30946_seq2	267.331	686.019	-1.35962	2.56618	3.7036e-09	2.71528e-08	ref|XP_003525810.1|14 kDa proline-rich protein DC2.15-like [Glycine max]
Vr41271_seq1	15.0814	38.4191	-1.34906	2.54746	0	0	gb|ACM89628.1| TIR-NBS-LRR type disease resistance protein [Glycine max]
Vr35207_seq2	102.484	257.704	-1.33031	2.51457	1.09891e-10	9.31131e-10	ref|XP_003537598.1|isoflavone reductase-like [Glycine max]
Vr43497_seq1	10.4674	26.1391	-1.32031	2.49719	1.79026e-11	1.64942e-10	ref|XP_003525060.1|ethylene-responsive transcription factor ERF060-like [Glycine max]
Vr38993_seq1	57.0331	141.192	-1.30779	2.47562	3.24621e-10	2.58158e-09	ref|NP_001240000.1| isoflavone 2'-hydroxylase-like [Glycine max] gb|ABC68401.1| cytochrome P450 monooxygenase CYP81E11 [Glycine max]
Vr38309_seq1	107.614	263.48	-1.29182	2.44837	2.28018e-11	2.07384e-10	gb|AAF79822.1|AC026875_2 T6D22.2 [Arabidopsis thaliana]
Vr42283_seq1	11.5073	28.0291	-1.28438	2.43577	1.578e-11	1.46705e-10	ref|XP_003543318.1|glutaredoxin-C9-like [Glycine max]
Vr24184_seq1	4.20885	10.1947	-1.27632	2.4222	6.5441e-12	6.38121e-11	ref|XP_003525974.1|zinc finger CCCH domain-containing protein 20-like [Glycine max]
Vr39180_seq1	64.0191	154.951	-1.27524	2.42038	8.96188e-11	7.66037e-10	ref|XP_003538325.1|cationic peroxidase 1-like [Glycine max]
Vr67264_seq1	4.58731	10.9432	-1.25432	2.38554	4.72289e-13	5.01614e-12	ref|XP_003552326.1|flavonol synthase/flavanone 3-hydroxylase-like [Glycine max]
Vr45578_seq1	4.1048	9.77348	-1.25156	2.38099	5.83267e-12	5.72355e-11	ref|XP_003546301.1|transcription repressor MYB6 [Glycine max]
Vr40512_seq1	25.1192	59.3327	-1.24004	2.36204	1.12481e-10	9.52121e-10	ref|XP_003555891.1|trans-cinnamate 4-monooxygenase-like isoform 1 [Glycine max]
Vr39551_seq1	33.3198	78.668	-1.2394	2.361	0	0	ref|XP_003546281.1|reticuline oxidase-like protein-like [Glycine max]
Vr17259_seq1	12.2343	28.8087	-1.23557	2.35475	0	0	ref|NP_001237015.1| flavonoid 3'-hydroxylase [Glycine max] dbj|BAB83261.1| flavonoid 3'-hydroxylase [Glycine max] gb|AAO47846.1| flavonoid 3'-hydroxylase [Glycine max] gb|AAO47847.1| flavonoid 3'-hydroxylase [Glycine max] dbj|BAD97828.1| flavonoid 3'- hydroxylase [Glycine max] gb|ABW69385.1| flavonoid 3'-hydroxylase [Glycine max] gb|ABW69386.1| flavonoid 3'-hydroxylase [Glycine max] gb|ACN81827.1…
Vr34980_seq1	32.0354	75.4257	-1.23539	2.35445	2.17926e-11	1.98682e-10	ref|XP_003554529.1|probable pectinesterase/pectinesterase inhibitor 41-like [Glycine max]
Vr47013_seq1	17.1363	40.2901	-1.23337	2.35115	0	0	ref|XP_003554039.1|2-aminoethanethiol dioxygenase-like [Glycine max]
Vr73477_seq1	4.42049	10.3203	-1.2232	2.33465	1.06581e-12	1.10311e-11	emb|CAA64217.1| pectinmethylesterase [Vigna radiata var. radiata]
Vr13365_seq1	8.60379	20.0642	-1.22158	2.33202	8.59979e-13	8.94831e-12	ref|XP_003539320.1|probable indole-3-acetic acid-amido synthetase GH3.1-like isoform 1 [Glycine max]
Vr22610_seq1	60.1234	139.508	-1.21435	2.32037	4.57958e-11	4.03736e-10	ref|XP_003544327.1|cationic peroxidase 1-like [Glycine max]
Vr27094_seq1	9.08207	21.0598	-1.2134	2.31883	0	0	ref|XP_003552355.1|polyphenol oxidase, chloroplastic-like [Glycine max]
Vr46152_seq1	7.69236	17.7626	-1.20734	2.30912	9.0441e-12	8.66743e-11	ref|NP_001244938.1| expansin-B3-like precursor [Glycine max] gb|AFG23319.1| expansin B protein [Glycine max]
Vr41798_seq1	29.7168	68.1802	-1.19807	2.29433	1.66485e-10	1.37533e-09	ref|XP_003625218.1| Polygalacturonase inhibitor [Medicago truncatula] gb|ABN08652.1| Leucine-rich repeat, plant specific [Medicago truncatula] gb|AES81436.1| Polygalacturonase inhibitor [Medicago truncatula]
Vr52177_seq1	10.7726	24.6301	-1.19306	2.28637	0	0	ref|NP_001248360.1| expansin-B3-like precursor [Glycine max] gb|AFG23323.1| expansin B protein [Glycine max]
Vr19031_seq1	8.9696	20.4435	-1.18853	2.2792	6.79079e-12	6.5997e-11	ref|XP_003594699.1| hypothetical protein MTR_2g033600 [Medicago truncatula] gb|ABN09092.1| hypothetical protein MtrDRAFT_AC173289g24v1 [Medicago truncatula] gb|AES64950.1| hypothetical protein MTR_2g033600 [Medicago truncatula]
Vr41183_seq1	25.2644	57.5053	-1.18659	2.27613	0	0	ref|XP_003553914.1|brain protein 44-like protein-like [Glycine max]
Vr46487_seq1	4.2762	9.6039	-1.16729	2.2459	3.15947e-12	3.16381e-11	ref|XP_003544951.1|putative syntaxin-24-like [Glycine max]
Vr46142_seq1	5.61166	12.5898	-1.16576	2.24351	0	0	ref|XP_003545740.1|oligopeptide transporter 4-like [Glycine max]
Vr53325_seq1	4.37424	9.77445	-1.15998	2.23455	5.15077e-12	5.07872e-11	ref|XP_003615761.1| Zinc transporter [Medicago truncatula] gb|AES98719.1| Zinc transporter [Medicago truncatula]
Vr49294_seq1	5.56674	12.4273	-1.1586	2.23241	2.76046e-12	2.77929e-11	ref|XP_003603714.1| hypothetical protein MTR_3g111460 [Medicago truncatula] gb|AES73965.1| hypothetical protein MTR_3g111460 [Medicago truncatula]
Vr39230_seq1	24.0225	53.5062	-1.15532	2.22734	0	0	ref|XP_003544219.1|expansin-A4-like [Glycine max]
Vr39857_seq1	50.1701	111.57	-1.15305	2.22384	0	0	ref|XP_003517745.1|metalloendoproteinase 1-like [Glycine max]
Vr34337_seq1	59.8899	133.079	-1.1519	2.22207	0	0	ref|XP_003552668.1|NAD(P)H-dependent 6'-deoxychalcone synthase-like [Glycine max]
Vr44556_seq1	9.14653	20.2399	-1.14591	2.21285	3.91065e-12	3.88575e-11	ref|XP_003552568.1|putative endo-1,3(4)-beta-glucanase 2-like [Glycine max]
Vr14645_seq1	32.6219	71.8411	-1.13897	2.20224	5.6587e-11	4.94388e-10	ref|XP_003538504.1|gamma-glutamyltranspeptidase 1-like [Glycine max]
Vr39534_seq1	36.0483	79.0168	-1.13223	2.19197	0	0	ref|XP_003544219.1|expansin-A4-like [Glycine max]
Vr38409_seq1	126.262	275.932	-1.1279	2.1854	7.79073e-10	5.98542e-09	ref|XP_003544614.1|EIN3-binding F-box protein 1-like isoform 1 [Glycine max]
Vr38327_seq1	152.336	330.889	-1.11909	2.1721	0	0	ref|XP_003516762.1|LOW QUALITY PROTEIN: pectinesterase/pectinesterase inhibitor 18-like, partial [Glycine max]
Vr30682_seq1	7.05044	15.3047	-1.11819	2.17074	7.46159e-12	7.20976e-11	ref|XP_003539857.1|mitogen-activated protein kinase kinase kinase A-like [Glycine max]
Vr30710_seq1	45.078	97.6822	-1.11567	2.16696	8.52896e-11	7.30184e-10	ref|XP_003547882.1|RING-H2 finger protein ATL80-like [Glycine max]
Vr47323_seq1	11.269	24.3848	-1.11361	2.16387	0	0	ref|XP_003528771.1|transcription factor MYC2-like [Glycine max]
Vr38297_seq1	157.989	341.147	-1.11057	2.1593	6.63314e-12	6.46056e-11	gb|ABS10822.1| elongation factor 1-alpha [Phaseolus vulgaris]
Vr41328_seq1	14.1956	30.6428	-1.11011	2.15862	0	0	gb|AAR13306.1| reversibly glycosylated protein [Phaseolus vulgaris]
Vr45042_seq1	7.44991	16.0658	-1.1087	2.15651	8.45768e-13	8.80527e-12	ref|XP_003543579.1|mitochondrial import inner membrane translocase subunit tim23-like [Glycine max]
Vr22860_seq1	222.536	477.64	-1.10188	2.14635	0	0	ref|XP_003520726.1|40S ribosomal protein S28-like [Glycine max]
Vr50710_seq1	8.21101	17.621	-1.10167	2.14603	0	0	ref|XP_003519181.1|arginine/agmatine antiporter-like [Glycine max]
Vr42943_seq1	23.6557	50.597	-1.09686	2.13889	6.49614e-12	6.33607e-11	ref|NP_001235098.1| proline-rich protein precursor [Glycine max] gb|AAF78903.1|AF248055_1 proline-rich protein [Glycine max] gb|ACU13518.1| unknown [Glycine max]
Vr45059_seq1	14.0589	30.0582	-1.09627	2.13801	9.96936e-12	9.48941e-11	gb|AAG17877.1|AF293404_1 suspensor-specific protein [Phaseolus coccineus] gb|AAK14318.1|AF325187_2 suspensor-specific protein [Phaseolus coccineus]
Vr22361_seq2	15.2837	32.6561	-1.09536	2.13666	0	0	ref|XP_003521445.1|fructose-bisphosphate aldolase, cytoplasmic isozyme [Glycine max]
Vr27393_seq1	11.5946	24.7527	-1.09413	2.13485	1.15441e-12	1.19155e-11	ref|XP_004500249.1|ammonium transporter 1 member 3-like [Cicer arietinum]
Vr48127_seq1	6.18437	13.1998	-1.09382	2.13438	2.76046e-12	2.77929e-11	ref|XP_003589204.1| Calfumirin-1 [Medicago truncatula] gb|AES59455.1| Calfumirin-1 [Medicago truncatula]
Vr38128_seq1	683.772	1459.22	-1.09361	2.13407	9.14138e-11	7.80588e-10	dbj|BAD18374.1| type 1 metallothionein [Vigna radiata var. radiata]
Vr38389_seq1	162.712	347.079	-1.09294	2.13309	1.02781e-10	8.73814e-10	ref|XP_003546187.1|cysteine proteinase inhibitor 1-like [Glycine max]
Vr22635_seq1	48.5806	103.428	-1.09018	2.12901	1.43204e-10	1.19066e-09	ref|XP_002317630.1| predicted protein [Populus trichocarpa] ref|XP_003534102.1|DNA-directed RNA polymerases I, II, and III subunit RPABC4-like [Glycine max] ref|XP_003548293.1|DNA-directed RNA polymerases I, II, and III subunit RPABC4 [Glycine max] gb|EEE98242.1| predicted protein [Populus trichocarpa] gb|ACU15492.1| unknown [Glycine max]
Vr41013_seq1	7.55052	16.06	-1.08883	2.12701	1.57208e-13	1.70722e-12	gb|ABI84265.1| ubiquitin/ribosomal protein S27a [Arachis hypogaea]
Vr41985_seq1	17.3234	36.8212	-1.08782	2.12552	3.23368e-11	2.89353e-10	ref|XP_003540430.1|organic cation transporter protein-like isoform 1 [Glycine max]
Vr38454_seq1	78.8848	167.018	-1.08218	2.11723	1.1346e-10	9.59763e-10	ref|XP_003546983.1|60S ribosomal protein L38-like [Glycine max]
Vr39499_seq1	50.957	107.511	-1.07714	2.10984	4.39364e-11	3.88381e-10	gb|ACN76809.1| AIR12 [Phaseolus coccineus]
Vr42751_seq1	13.7215	28.9249	-1.07588	2.108	0	0	ref|XP_004508948.1|ethylene-responsive transcription factor 1A-like [Cicer arietinum]
Vr38130_seq1	540.748	1139.62	-1.07552	2.10748	7.04746e-09	5.04729e-08	sp|O48920.3|ARF_VIGUN RecName: Full=ADP-ribosylation factor gb|AAB91395.1| ADP-ribosylation factor [Vigna unguiculata]
Vr38006_seq13	313.787	660.382	-1.07351	2.10455	7.72929e-10	5.94002e-09	sp|P49440.1|CHSY_PHAVU RecName: Full=Chalcone synthase 17; AltName: Full=Naringenin-chalcone synthase 17 emb|CAA29700.1| unnamed protein product [Phaseolus vulgaris]
Vr38782_seq1	33.2	69.78	-1.07163	2.10181	1.04627e-11	9.91177e-11	gb|AFW64137.1| 60S ribosomal protein L39, partial [Zea mays]
Vr38439_seq1	130.422	273.485	-1.06828	2.09693	3.27552e-10	2.60325e-09	ref|XP_003517345.1|60S ribosomal protein L26-1-like [Glycine max]
Vr38116_seq1	890.525	1866.05	-1.06726	2.09545	0	0	ref|NP_001237819.1| translationally-controlled tumor protein homolog [Glycine max] sp|Q944T2.1|TCTP_SOYBN RecName: Full=Translationally-controlled tumor protein homolog; Short=TCTP gb|AAL18814.1|AF421558_1 translationally controlled tumor-like protein [Glycine max] gb|ACU14957.1| unknown [Glycine max]
Vr38201_seq1	121.61	254.574	-1.06582	2.09336	2.52918e-10	2.05137e-09	ref|XP_002271801.1|40S ribosomal protein S29-like [Vitis vinifera] ref|XP_002277856.1|40S ribosomal protein S29-like isoform 1 [Vitis vinifera] ref|XP_002510113.1| 40S ribosomal protein S29, putative [Ricinus communis] ref|XP_003517600.1|40S ribosomal protein S29-like [Glycine max] ref|XP_003536587.1|40S ribosomal protein S29 [Glycine max] ref|XP_003537955.1|40S ribosomal protein S29-like isoform…
Vr36176_seq1	30.2645	63.3298	-1.06526	2.09254	1.1539e-10	9.74248e-10	ref|XP_003529158.1|leucoanthocyanidin dioxygenase-like [Glycine max]
Vr38539_seq1	104.522	218.276	-1.06234	2.08832	0	0	gb|AAM19764.1| elongation factor 1 alpha [Helianthus annuus x Helianthus debilis subsp. debilis]
Vr43194_seq1	9.64361	20.1151	-1.06063	2.08585	2.50688e-12	2.53509e-11	ref|XP_004502000.1|UDP-glycosyltransferase 85A3-like, partial [Cicer arietinum]
Vr39717_seq1	24.835	51.7852	-1.06017	2.08517	0	0	ref|XP_003532348.1|mitochondrial import inner membrane translocase subunit Tim13-like [Glycine max] gb|ACU24526.1| unknown [Glycine max]
Vr47043_seq1	19.0926	39.7165	-1.05672	2.0802	0	0	ref|XP_003537630.1|auxin-induced protein 15A-like [Glycine max]
Vr44488_seq1	12.4341	25.8606	-1.05646	2.07982	1.06928e-11	1.01158e-10	gb|ABQ44281.1| metallothionein type 2 [Sesbania drummondii]
Vr13400_seq1	216.531	449.157	-1.05264	2.07433	0	0	ref|XP_003543439.1|60S acidic ribosomal protein P2B-like [Glycine max]
Vr38562_seq1	125.037	259.335	-1.05246	2.07406	1.13249e-11	1.06805e-10	ref|XP_002316180.1| predicted protein [Populus trichocarpa] ref|XP_002327996.1| predicted protein [Populus trichocarpa] ref|XP_003524874.1|60S ribosomal protein L38-like [Glycine max] ref|XP_003531169.1|60S ribosomal protein L38-like [Glycine max] ref|XP_003542952.1|60S ribosomal protein L38 [Glycine max] ref|XP_003546065.1|60S ribosomal protein L38-like [Glycine max] gb|ABK92931.1| unknown [Popu…
Vr38354_seq1	170.069	352.49	-1.05146	2.07263	4.03362e-11	3.57724e-10	ref|XP_002263560.1|macrophage migration inhibitory factor homolog isoform 1 [Vitis vinifera]
Vr40900_seq1	23.1961	48.0577	-1.05089	2.0718	2.10107e-11	1.91808e-10	ref|XP_003528193.1|E3 ubiquitin-protein ligase RMA1 isoform 1 [Glycine max] ref|XP_003528194.1|E3 ubiquitin-protein ligase RMA1 isoform 2 [Glycine max]
Vr50066_seq1	11.1814	23.1119	-1.04754	2.067	0	0	ref|XP_003529081.1|1-aminocyclopropane-1-carboxylate oxidase 1-like [Glycine max]
Vr44261_seq1	7.55395	15.5853	-1.04488	2.0632	1.87939e-12	1.91509e-11	ref|XP_003518806.1|probable indole-3-acetic acid-amido synthetase GH3.1-like [Glycine max]
Vr38305_seq1	291.019	597.893	-1.03877	2.05448	0	0	sp|P14298.2|CFI_PHAVU RecName: Full=Chalcone--flavonone isomerase; Short=Chalcone isomerase emb|CAA78763.1| chalcone isomerase [Phaseolus vulgaris]
Vr38156_seq1	403.71	827.343	-1.03517	2.04935	0	0	gb|ACC77194.1| isoflavone synthase 1 [Vigna unguiculata] gb|ACC77195.1| isoflavone synthase 1 [Vigna unguiculata] gb|ACC77196.1| isoflavone synthase 1 [Vigna unguiculata] gb|ACF04274.1| isoflavone synthase 1 [Vigna unguiculata] gb|ACF04275.1| isoflavone synthase 1 [Vigna unguiculata] gb|ACF04276.1| isoflavone synthase 1 [Vigna unguiculata]
Vr12881_seq1	11.8815	24.3078	-1.03271	2.04586	0	0	ref|XP_003532059.1|fatty acid desaturase 3-like [Glycine max]
Vr38677_seq1	65.5067	133.872	-1.03114	2.04364	1.01941e-10	8.67258e-10	ref|XP_003554422.1|60S acidic ribosomal protein P2B-like [Glycine max]
Vr37326_seq1	30.7755	62.8861	-1.03096	2.04338	1.17747e-10	9.93147e-10	ref|XP_003542883.1|basic 7S globulin-like [Glycine max]
Vr40919_seq1	18.0513	36.8633	-1.03008	2.04214	0	0	sp|P32291.1|FAD3E_PHAAU RecName: Full=Omega-3 fatty acid desaturase, endoplasmic reticulum; AltName: Full=Indole-3-acetic acid-induced protein ARG1 dbj|BAA03306.1| hypothetical protein [Vigna radiata var. radiata]
Vr38253_seq1	225.045	458.967	-1.02818	2.03944	0	0	ref|XP_003522832.1|arginine decarboxylase-like [Glycine max]
Vr38315_seq1	281.04	570.966	-1.02263	2.03162	5.15909e-09	3.73936e-08	gb|AAQ84167.1| isopentenyl pyrophosphate isomerase [Pueraria montana var. lobata]
Vr17020_seq1	6.55879	13.3045	-1.02041	2.02849	0	0	ref|XP_003532812.1|UDP-N-acetylmuramoyl-L-alanyl-D-glutamate--2,6-diaminopimelate ligase-like [Glycine max]
Vr39211_seq1	44.2084	89.1686	-1.01221	2.017	3.02181e-12	3.03156e-11	ref|XP_004487131.1|protein transport protein Sec61 subunit beta-like [Cicer arietinum]
Vr38086_seq1	3028.86	6096.91	-1.0093	2.01294	0	0	dbj|BAD18375.1| type 2 metallothionein [Vigna radiata var. radiata]
Vr43121_seq1	10.2313	20.5589	-1.00677	2.00941	1.15536e-11	1.088e-10	ref|XP_003517582.1|mavicyanin-like [Glycine max]
Vr38623_seq1	81.7826	163.913	-1.00306	2.00425	2.08877e-12	2.12332e-11	ref|XP_003557086.1|disease resistance response protein 206-like [Glycine max]
Vr17027_seq1	6.92617	13.879	-1.00277	2.00385	1.76894e-11	1.63115e-10	ref|NP_001238612.1| dihydroflavonol-4-reductase DFR1 [Glycine max] gb|AAD54273.1|AF167556_1 dihydroflavonol-4-reductase DFR1 [Glycine max]
Vr43254_seq1	11.5348	23.1046	-1.00219	2.00303	0	0	ref|XP_003552294.1|alanine--glyoxylate aminotransferase 2 homolog 3, mitochondrial-like [Glycine max]
