# Supplementary material for: Transcriptomic profiling provides molecular insights into hydrogen peroxide-induced adventitious rooting in mung bean seedlings
Source: BMC Genomics. 2017 Feb 17;18:188. doi: 10.1186/s12864-017-3576-y (PMC5316208; doi:10.1186/s12864-017-3576-y)
Supplement: Additional file 4: — List of up-regulated genes in the 24-h hydrogen peroxide treatment. (XLSX 41 kb) [file 12864_2017_3576_MOESM4_ESM.xlsx]

## Sheet: Sheet1
Gene_ID	RPKM1	RPKM2	Log2(Foldchange)		Pvalue	FDR
Vr48504_seq1	64.3973	0.0360054	10.8046	1788.54	0	0	ref|XP_003539639.1|MATE efflux family protein FRD3-like [Glycine max]Citrate transporter responsible for loading citrate into xylem tissues, which helps facilitate iron transport to shoots. Ion transport
Vr73599_seq1	28.6618	0.087383	8.35756	328.002	4.08909e-291	2.47249e-289	ref|XP_003535668.1|cysteine-rich receptor-like protein kinase 29-like [Glycine max]
Vr113471_seq1	11.2389	0.0471933	7.8957	238.145	2.34956e-140	1.28382e-138	ref|XP_003555512.1|ethylene-responsive transcription factor ERF098-like [Glycine max]
Vr18423_seq1	52.8662	0.242239	7.76977	218.24	0	0	ref|NP_001241319.1| germin-like protein subfamily 1 member 7-like precursor [Glycine max] gb|ACG69490.1| germin-like protein 14 [Glycine max]
Vr55114_seq1	32.9484	0.187043	7.46069	176.154	0	0	ref|XP_003548723.1|hydroxycinnamoyl-Coenzyme A shikimate/quinate hydroxycinnamoyltransferase-like [Glycine max]
Vr52234_seq1	65.6117	0.437248	7.22936	150.056	0	0	ref|XP_003517258.1|probable mannitol dehydrogenase-like [Glycine max]
Vr37499_c0_seq3	146.237	1.55203	6.558	94.2227	0	0	ref|XP_003550253.1|17.9 kDa class II heat shock protein-like [Glycine max] sp|P05477.1|HSP21_SOYBN RecName: Full=17.9 kDa class II heat shock protein emb|CAA30153.1| unnamed protein product [Glycine max]
Vr57152_seq1	21.7068	0.242898	6.48165	89.3658	0	0	ref|XP_003524261.1|zinc finger protein STOP1 homolog [Glycine max]
Vr54154_seq1	51.7123	0.818354	5.98164	63.1906	8.08862e-225	4.76293e-223	ref|XP_003550253.1|17.9 kDa class II heat shock protein-like [Glycine max] sp|P05477.1|HSP21_SOYBN RecName: Full=17.9 kDa class II heat shock protein emb|CAA30153.1| unnamed protein product [Glycine max]
Vr64865_seq1	12.2983	0.213343	5.84914	57.6458	5.38068e-157	2.98841e-155	ref|XP_003603072.1| N-hydroxycinnamoyl/benzoyltransferase [Medicago truncatula] gb|AES73323.1| N-hydroxycinnamoyl/benzoyltransferase [Medicago truncatula]
Vr36822_seq1	267.459	4.77581	5.80743	56.0029	0	0	gb|AAA87182.1| auxin-induced protein [Vigna radiata] 2-methylene-furan-3-one reductase-like
Vr62530_seq1	24.0253	0.430042	5.80393	55.8673	5.4609e-272	3.2753e-270	ref|XP_003618790.1| 18.2 kDa class I heat shock protein [Medicago truncatula] gb|AES75008.1| 18.2 kDa class I heat shock protein [Medicago truncatula]
Vr24601_seq1	351.437	6.53933	5.74798	53.742	0	0	ref|XP_003549947.1|expansin-like B1-like [Glycine max]
Vr43706_seq1	133.44	2.87606	5.53595	46.3967	0	0	ref|XP_003533426.1|probable mannitol dehydrogenase-like [Glycine max]
Vr43861_seq1	67.3917	1.66811	5.33629	40.4001	0	0	gb|ACC77197.1| isoflavone synthase 2 [Vigna unguiculata] gb|ACF04277.1| isoflavone synthase 2 [Vigna unguiculata]
Vr47942_seq1	56.3797	1.45805	5.27306	38.6679	4.89015e-241	2.9095e-239	gb|ACC77197.1| isoflavone synthase 2 [Vigna unguiculata] gb|ACF04277.1| isoflavone synthase 2 [Vigna unguiculata]
Vr14115_seq1	12.7686	0.343365	5.21671	37.1866	9.59051e-145	5.25582e-143	ref|XP_003518630.1|putative glutamine amidotransferase-like protein RP404-like [Glycine max]
Vr53943_seq1	13.5321	0.409345	5.04693	33.058	1.91283e-168	1.07768e-166	ref|NP_001234130.1| cytosolic class II small heat shock protein HCT2 [Solanum lycopersicum] gb|AAC36312.1| cytosolic class II small heat shock protein HCT2 [Solanum lycopersicum]
Vr32973_seq1	27.5342	0.890088	4.95114	30.9343	7.75471e-79	3.6705e-77	ref|XP_004504869.1|18.2 kDa class I heat shock protein-like [Cicer arietinum]
Vr50428_seq1	35.353	1.16485	4.92361	30.3498	2.00939e-160	1.11852e-158	gb|AFK64683.1| isoflavone synthase [Pueraria candollei var. mirifica]
Vr36821_seq1	152.463	5.24335	4.86183	29.0774	0	0	dbj|BAF34842.1| pterocarpan reductase [Lotus japonicus]
Vr14433_seq1	14.2892	0.55756	4.67966	25.6281	5.16409e-194	2.98177e-192	ref|XP_003521677.1|F-box protein PP2-B15-like [Glycine max]
Vr13406_seq1	1564.39	61.0635	4.67915	25.6191	0	0	gb|ACZ74696.1| formate dehydrogenase [Phaseolus vulgaris] gb|ACZ74697.1| formate dehydrogenase [Phaseolus vulgaris]
Vr35794_seq1	62.2405	2.56395	4.60141	24.2752	0	0	ref|XP_003555960.1|limonoid UDP-glucosyltransferase-like [Glycine max]
Vr34974_seq1	2378.03	98.4414	4.59436	24.1568	0	0	emb|CAA65727.1| intracellular pathogenesis related protein [Phaseolus vulgaris]
Vr85607_seq1	13.0839	0.545038	4.58529	24.0055	5.78888e-105	2.96678e-103	sp|P30236.1|HSP41_SOYBN RecName: Full=22.0 kDa class IV heat shock protein; Flags: Precursor emb|CAA44882.1| heat shock protein [Glycine max]
Vr42798_seq1	98.6757	4.45151	4.47033	22.1668	0	0	ref|XP_003553967.1|LOW QUALITY PROTEIN: auxin-induced protein PCNT115-like [Glycine max]
Vr55457_seq1	46.6642	2.12151	4.45915	21.9957	0	0	ref|XP_003528760.1|anthranilate N-methyltransferase-like [Glycine max]
Vr96926_seq1	15.4068	0.714527	4.43043	21.5622	9.64096e-118	5.06675e-116	ref|XP_003527766.1|galactose oxidase-like [Glycine max]
Vr60298_seq1	29.8888	1.41232	4.40347	21.163	0	0	ref|XP_003527766.1|galactose oxidase-like [Glycine max]
Vr39092_seq1	450.423	21.6623	4.37802	20.7929	0	0	emb|CAA61278.1| chitinase class 1 [Vigna unguiculata]
Vr14427_seq1	10.1362	0.535792	4.2417	18.9182	9.52604e-230	5.62271e-228	ref|XP_003550516.1|UDP-glycosyltransferase 73B3-like [Glycine max]
Vr45524_seq1	65.5353	3.59839	4.18685	18.2124	0	0	ref|XP_003554700.1|LOW QUALITY PROTEIN: auxin-induced protein PCNT115-like [Glycine max]
Vr47010_seq1	37.9144	2.20425	4.10439	17.2006	4.97971e-254	2.97231e-252	ref|XP_003534672.1|isoliquiritigenin 2'-O-methyltransferase-like [Glycine max]
Vr14976_seq1	22.0704	1.45692	3.92112	15.1487	0	0	ref|XP_003545882.1|polyphenol oxidase A1, chloroplastic-like [Glycine max]
Vr61122_seq1	12.8585	0.895293	3.84422	14.3624	3.11049e-50	1.2813e-48	ref|XP_003546230.1|pleiotropic drug resistance protein 1-like [Glycine max]
Vr51209_seq1	40.454	3.37852	3.58182	11.9739	0	0	ref|XP_003552299.1|cationic peroxidase 1-like [Glycine max]
Vr42761_seq1	83.3456	7.076	3.5581	11.7786	0	0	ref|XP_003536269.1|probable glutathione S-transferase [Glycine max]
Vr43058_seq1	85.8724	7.4612	3.52472	11.5092	0	0	ref|XP_003539275.1|sugar transport protein 13-like [Glycine max]
Vr45470_seq1	38.0577	3.34745	3.50705	11.3692	0	0	ref|XP_003518926.1|basic 7S globulin-like [Glycine max]
Vr12933_seq1	14.7598	1.32721	3.47521	11.121	5.36997e-162	2.9959e-160	gb|AFW90528.1| embryo-abundant protein EMB [Phaseolus vulgaris]
Vr29254_seq1	62.1167	5.75788	3.43137	10.7881	0	0	ref|XP_004492068.1|BAG family molecular chaperone regulator 6-like [Cicer arietinum]
Vr51784_seq1	51.6257	4.84084	3.41476	10.6646	0	0	ref|XP_003519796.1|metalloendoproteinase 1-like [Glycine max]
Vr46487_seq1	51.1948	4.83002	3.40589	10.5993	0	0	ref|XP_003544951.1|putative syntaxin-24-like [Glycine max]
Vr36526_seq1	2688.28	270.993	3.31036	9.92012	0	0	gb|ABS70717.1| pathogen-related protein [Vigna angularis]
Vr25018_seq2	55.741	5.79558	3.26571	9.61785	0	0	ref|XP_003555062.1|putative glutamine amidotransferase-like protein RP404-like [Glycine max]
Vr49859_seq1	44.7327	4.79297	3.22234	9.33298	0	0	ref|XP_004495437.1|22.7 kDa class IV heat shock protein-like [Cicer arietinum]
Vr36249_c0_seq6	13.2749	1.42844	3.21619	9.29329	4.09614e-231	2.41965e-229	ref|XP_003531122.1|glutamate decarboxylase 1-like [Glycine max]
Vr46792_seq1	14.0681	1.52659	3.20405	9.21541	2.10988e-188	1.2126e-186	ref|XP_003523515.1|theobromine synthase 2-like [Glycine max]
Vr64931_seq1	15.0643	1.64895	3.19151	9.13569	3.64268e-181	2.07907e-179	ref|XP_003537595.1|isoflavone reductase homolog A622-like [Glycine max]
Vr55277_seq1	12.5434	1.42414	3.13876	8.80769	1.18315e-51	4.92836e-50	ref|XP_003553873.1|lysine histidine transporter 1-like [Glycine max]
Vr13480_seq1	155.407	17.8904	3.11879	8.68662	0	0	ref|XP_003556942.1|hydroquinone glucosyltransferase-like isoform 1 [Glycine max] ref|XP_003556943.1|hydroquinone glucosyltransferase-like isoform 2 [Glycine max]
Vr38623_seq1	824.199	95.6633	3.10696	8.61563	0	0	ref|XP_003557086.1|disease resistance response protein 206-like [Glycine max]
Vr34208_seq1	24.3313	2.83509	3.10135	8.58219	3.82966e-140	2.09103e-138	ref|XP_003537598.1|isoflavone reductase-like [Glycine max]
Vr39777_seq1	131.578	16.141	3.02712	8.15183	0	0	ref|XP_003531543.1|probable nitronate monooxygenase-like [Glycine max]
Vr60819_seq1	9.7959	1.24688	2.97386	7.85633	5.40925e-32	1.87925e-30	ref|XP_003553873.1|lysine histidine transporter 1-like [Glycine max]
Vr40194_seq1	202.941	26.6055	2.93127	7.6278	0	0	ref|XP_004505976.1|probable glutathione S-transferase-like [Cicer arietinum]
Vr39289_seq1	140.613	18.54	2.92302	7.58432	0	0	gb|AAA97887.1| nonsymbiotic hemoglobin [Glycine max] gb|ACU20737.1| unknown [Glycine max]
Vr31122_seq1	11.3729	1.5386	2.88591	7.39171	2.39671e-205	1.4013e-203	ref|XP_004516070.1|MATE efflux family protein 1-like isoform X1 [Cicer arietinum] ref|XP_004516071.1|MATE efflux family protein 1-like isoform X2 [Cicer arietinum]
Vr67841_seq1	17.3397	2.39732	2.85458	7.23295	8.14225e-136	4.41977e-134	ref|XP_002512742.1| heat shock protein, putative [Ricinus communis] gb|EEF49245.1| heat shock protein, putative [Ricinus communis]
Vr39322_seq1	11.3376	1.66635	2.76635	6.80383	3.3029e-238	1.96199e-236	emb|CAA42636.1| auxin-responsive GH3 product [Glycine max]
Vr42149_seq1	53.3029	7.95959	2.74345	6.69669	5.13172e-99	2.59068e-97	ref|XP_003529636.1|5'-adenylylsulfate reductase 3, chloroplastic-like [Glycine max]
Vr39758_seq1	114.49	17.7394	2.6902	6.45401	0	0	ref|XP_003536673.1|sulfate transporter 3.1-like [Glycine max]
Vr44815_seq1	54.3579	8.48303	2.67984	6.40785	0	0	ref|XP_003529133.1|laccase-9-like [Glycine max]
Vr45895_seq1	47.544	7.61667	2.64203	6.2421	8.15721e-150	4.50355e-148	ref|XP_003529343.1|17.5 kDa class I heat shock protein-like [Glycine max] sp|P04793.1|HSP13_SOYBN RecName: Full=17.5 kDa class I heat shock protein; AltName: Full=HSP 17.5-M gb|AAB03893.1| 17.5 kd heat shock protein Gmhsp17.6L [Glycine max]
Vr37597_seq1	44.424	7.18651	2.62797	6.18158	0	0	ref|XP_003528211.1|cytochrome P450 82A1-like [Glycine max]
Vr44003_seq1	45.2474	7.33377	2.62521	6.16972	0	0	ref|XP_003529636.1|5'-adenylylsulfate reductase 3, chloroplastic-like [Glycine max]
Vr42580_seq1	22.4587	3.73248	2.58906	6.01709	1.14643e-104	5.87138e-103	ref|XP_003536673.1|sulfate transporter 3.1-like [Glycine max]
Vr45777_seq1	62.302	10.8619	2.52	5.73581	0	0	ref|XP_003548263.1|4,5-DOPA dioxygenase extradiol-like protein-like [Glycine max]
Vr43210_seq1	51.0295	9.00559	2.50244	5.66643	0	0	emb|CAA40474.1| chitinase [Phaseolus vulgaris]
Vr44542_seq1	34.4542	6.26227	2.45992	5.50187	8.06258e-123	4.27047e-121	ref|XP_003542358.1|12-oxophytodienoate reductase 3-like [Glycine max]
Vr40291_seq1	107.022	19.497	2.45658	5.48915	0	0	sp|Q8W3P8.1|AOG_PHAAN RecName: Full=Abscisate beta-glucosyltransferase; AltName: Full=ABA-glucosyltransferase dbj|BAB83692.1| ABA-glucosyltransferase [Vigna angularis]
Vr30350_seq1	17.1935	3.13719	2.45432	5.48055	6.3661e-196	3.69304e-194	ref|XP_003537057.1|LOW QUALITY PROTEIN: probable homogentisate phytyltransferase 1, chloroplastic-like [Glycine max]
Vr13405_seq1	636.074	118.179	2.42822	5.38229	0	0	ref|XP_003517567.1|12-oxophytodienoate reductase 2-like [Glycine max]
Vr41648_seq1	71.0898	13.3275	2.41524	5.33408	0	0	ref|XP_003556206.1|protein SENSITIVE TO PROTON RHIZOTOXICITY 1-like [Glycine max]
Vr39725_seq1	127.787	24.2622	2.39696	5.26691	0	0	ref|XP_003536673.1|sulfate transporter 3.1-like [Glycine max]
Vr40642_seq1	28.4034	5.39312	2.39687	5.26659	2.48434e-88	1.21538e-86	dbj|BAA01950.1| peroxidase [Vigna angularis]
Vr13990_seq2	33.5649	6.63811	2.33811	5.0564	0	0	ref|XP_003556206.1|protein SENSITIVE TO PROTON RHIZOTOXICITY 1-like [Glycine max]
Vr59439_seq1	16.8469	3.33386	2.33721	5.05326	8.38106e-167	4.70048e-165	ref|XP_003546286.1|reticuline oxidase-like protein-like [Glycine max]
Vr37096_seq1	1122.05	222.141	2.33659	5.05107	0	0	gb|AEX38001.1| glutathione transferase [Phaseolus vulgaris]
Vr38305_seq1	742.696	147.709	2.33001	5.02809	0	0	sp|P14298.2|CFI_PHAVU RecName: Full=Chalcone--flavonone isomerase; Short=Chalcone isomerase emb|CAA78763.1| chalcone isomerase [Phaseolus vulgaris]
Vr39624_seq1	83.5847	16.6815	2.32499	5.01062	0	0	dbj|BAA01950.1| peroxidase [Vigna angularis]
Vr13365_seq1	16.0774	3.26323	2.30067	4.92685	2.20413e-38	8.28914e-37	ref|XP_003539320.1|probable indole-3-acetic acid-amido synthetase GH3.1-like isoform 1 [Glycine max]
Vr36323_seq1	33.5373	6.82686	2.29647	4.91255	0	0	ref|XP_003552581.1|anthocyanin 5-aromatic acyltransferase-like [Glycine max]
Vr58038_seq1	15.8604	3.25585	2.28432	4.87135	4.09081e-171	2.31705e-169	ref|XP_003552578.1|agmatine coumaroyltransferase-like [Glycine max]
Vr45214_seq1	12.8222	2.64987	2.27465	4.83879	2.62446e-167	1.47303e-165	ref|NP_001240972.1| cytochrome P450 82A3 [Glycine max] sp|O49858.1|C82A3_SOYBN RecName: Full=Cytochrome P450 82A3; AltName: Full=Cytochrome P450 CP6 emb|CAA71876.1| putative cytochrome P450 [Glycine max]
Vr27717_seq1	15.2479	3.26995	2.22127	4.66305	1.22079e-169	6.88834e-168	ref|XP_003535818.1|syntaxin-121-like isoform 1 [Glycine max] ref|XP_003535819.1|syntaxin-121-like isoform 2 [Glycine max]
Vr42765_seq1	28.6925	6.22641	2.2042	4.60819	1.09193e-286	6.58631e-285	ref|XP_003541456.1|homogentisate phytyltransferase 1, chloroplastic-like [Glycine max]
Vr42095_seq1	10.6806	2.31782	2.20415	4.60804	9.49886e-45	3.78082e-43	ref|XP_003539320.1|probable indole-3-acetic acid-amido synthetase GH3.1-like isoform 1 [Glycine max]
Vr39339_seq1	215.028	48.7221	2.14188	4.41336	0	0	ref|NP_001236520.1| vestitone reductase [Glycine max] gb|ACH53195.1| vestitone reductase [Glycine max]
Vr37082_seq2	97.8318	22.268	2.13533	4.39337	0	0	ref|XP_003532193.1|hydroquinone glucosyltransferase-like [Glycine max]
Vr37285_c1_seq1	29.0973	6.64724	2.13006	4.37735	0	0	ref|XP_003530803.1|cellulose synthase-like protein E1-like [Glycine max]
Vr41585_seq1	15.3381	3.51829	2.12417	4.35953	4.83123e-55	2.05154e-53	ref|XP_003539321.1|probable indole-3-acetic acid-amido synthetase GH3.1-like isoform 2 [Glycine max]
Vr12772_seq1	24.7973	5.86533	2.0799	4.22777	3.11993e-57	1.34094e-55	ref|XP_003542358.1|12-oxophytodienoate reductase 3-like [Glycine max]
Vr38583_seq1	143.11	34.2603	2.06252	4.17715	0	0	ref|NP_001235117.1| OAS-TL3 cysteine synthase [Glycine max] gb|ABQ88337.1| OAS-TL3 cysteine synthase [Glycine max] gb|ABQ88338.1| OAS-TL3 cysteine synthase [Glycine max]
Vr55757_seq1	18.296	4.40683	2.05372	4.15174	4.38188e-215	2.56803e-213	ref|XP_003517579.1|heat shock cognate 70 kDa protein 4-like [Glycine max]
Vr69249_seq1	10.3515	2.52825	2.03364	4.09436	1.95792e-30	6.69258e-29	ref|XP_003534793.1|reticuline oxidase-like protein-like [Glycine max]
Vr52662_seq1	12.6506	3.09993	2.0289	4.08093	1.2309e-100	6.24798e-99	ref|XP_003529914.1|3-methyl-2-oxobutanoate hydroxymethyltransferase-like [Glycine max]
Vr37396_seq1	70.7407	17.3545	2.02723	4.07621	0	0	ref|XP_003520588.1|LOW QUALITY PROTEIN: cytochrome P450 94A1-like [Glycine max]
Vr56987_seq1	12.333	3.0445	2.01825	4.05092	6.29693e-26	2.01437e-24	ref|XP_003553512.1|LOW QUALITY PROTEIN: pleiotropic drug resistance protein 3-like [Glycine max]
Vr39863_seq1	78.2102	19.3588	2.01436	4.04003	0	0	emb|CAA56354.1| NADP dependent malic enzyme [Phaseolus vulgaris]
Vr44091_seq1	29.0245	7.31675	1.988	3.96686	1.58757e-307	9.67804e-306	ref|XP_003538838.1|UDP-glycosyltransferase 73B3-like [Glycine max]
Vr34337_seq1	381.679	96.3502	1.986	3.96137	0	0	ref|XP_003552668.1|NAD(P)H-dependent 6'-deoxychalcone synthase-like [Glycine max]
Vr36946_seq1	52.8038	13.4969	1.96801	3.91229	0	0	ref|XP_003531851.1|UDP-glycosyltransferase 83A1-like [Glycine max]
Vr40604_seq1	56.6869	14.9132	1.92642	3.80112	4.58192e-111	2.37276e-109	ref|XP_004288488.1|NAC domain-containing protein 2-like [Fragaria vesca subsp. vesca]
Vr44952_seq1	29.305	7.73887	1.92095	3.78673	1.8228e-71	8.34087e-70	ref|XP_003551126.1|12-oxophytodienoate reductase 3-like [Glycine max]
Vr32375_seq1	53.9949	14.3349	1.91329	3.76667	0	0	ref|XP_003542333.1|UDP-glycosyltransferase 85A2-like [Glycine max]
Vr32320_seq1	286.238	76.3055	1.90736	3.75122	0	0	ref|XP_003544949.1|2-hydroxyacyl-CoA lyase-like [Glycine max]
Vr13365_c1_seq1	11.7986	3.18948	1.88722	3.69922	9.6237e-61	4.19939e-59	ref|XP_003539321.1|probable indole-3-acetic acid-amido synthetase GH3.1-like isoform 2 [Glycine max]
Vr42829_seq1	57.2113	15.6229	1.87263	3.66201	0	0	ref|XP_003546695.1|beta-fructofuranosidase, cell wall isozyme-like isoform 1 [Glycine max]
Vr42996_seq1	18.7206	5.1433	1.86386	3.63981	3.84065e-172	2.17701e-170	ref|XP_003555931.1|MATE efflux family protein 7-like [Glycine max]
Vr15024_seq1	80.2024	22.1549	1.85602	3.62008	0	0	gb|AAD47213.1|AF145386_1 hypersensitive reaction associated Ca2+-binding protein [Phaseolus vulgaris]
Vr32523_seq1	380.606	106	1.84423	3.59062	0	0	ref|XP_003534000.1|putative peroxisomal-coenzyme A synthetase-like [Glycine max]
Vr39261_seq1	174.46	48.9218	1.83434	3.56609	0	0	emb|CAA56354.1| NADP dependent malic enzyme [Phaseolus vulgaris]
Vr40588_seq1	68.9839	19.4059	1.82977	3.5548	5.09347e-170	2.87619e-168	gb|ACD39384.1| NAC domain protein, partial [Glycine max]
Vr57261_seq1	18.8901	5.32676	1.8263	3.54626	2.50697e-91	1.24281e-89	ref|XP_003523325.1|small heat shock protein, chloroplastic [Glycine max]
Vr13574_seq1	67.6721	19.1928	1.81799	3.5259	0	0	ref|XP_003554195.1|polygalacturonase inhibitor-like [Glycine max]
Vr43714_seq1	22.7627	6.49077	1.81021	3.50693	3.8281e-127	2.0451e-125	ref|NP_001235877.1| PR-5b protein precursor [Glycine max] dbj|BAH01715.1| PR-5 protein [Glycine max]
Vr12903_seq1	28.1251	8.03046	1.8083	3.5023	9.08161e-238	5.38176e-236	dbj|BAG50062.1| transcription factor C2H2 [Lotus japonicus]
Vr35013_seq1	11.1646	3.20059	1.80252	3.48829	1.77292e-32	6.20288e-31	ref|XP_003543171.1|secologanin synthase-like [Glycine max]
Vr12748_seq1	29.2985	8.46704	1.7909	3.4603	2.23896e-195	1.29682e-193	ref|XP_003548232.1|carboxylesterase 1-like [Glycine max]
Vr14294_seq1	10.5743	3.09252	1.77371	3.41932	7.64866e-95	3.82237e-93	ref|XP_003542037.1|scarecrow-like protein 33-like [Glycine max]
Vr45602_seq1	38.0334	11.1304	1.77276	3.41707	1.05107e-166	5.89043e-165	ref|XP_004512966.1|multiprotein-bridging factor 1c-like [Cicer arietinum]
Vr13948_seq1	58.5993	17.4678	1.74619	3.35471	0	0	ref|XP_003527512.1|adipocyte plasma membrane-associated protein-like [Glycine max]
Vr34521_seq2	7026.28	2117.22	1.73059	3.31864	0	0	gb|AAA66288.1| proline-rich protein [Glycine max]
Vr39153_seq1	214.407	66.1595	1.69633	3.24076	0	0	ref|XP_003543204.1|pathogen-related protein-like [Glycine max]
Vr63183_seq1	9.70503	3.015	1.68657	3.21891	4.65732e-21	1.35723e-19	ref|XP_004504328.1|probable acyl-activating enzyme 18, peroxisomal-like [Cicer arietinum]
Vr39945_seq1	89.3348	28.0596	1.67073	3.18375	0	0	ref|XP_003591157.1| hypothetical protein MTR_1g083420 [Medicago truncatula] gb|AES61408.1| hypothetical protein MTR_1g083420 [Medicago truncatula] gb|AFK34547.1| unknown [Medicago truncatula] gb|AFK48995.1| unknown [Medicago truncatula]
Vr54633_seq1	12.3189	3.87355	1.66914	3.18025	2.34219e-41	9.06525e-40	ref|XP_003528878.1|BON1-associated protein 2-like [Glycine max]
Vr36118_seq1	240.713	75.7198	1.66858	3.179	0	0	ref|NP_001235177.1| 18.5 kDa class I heat shock protein [Glycine max] sp|P05478.1|HSP16_SOYBN RecName: Full=18.5 kDa class I heat shock protein; AltName: Full=HSP 18.5 emb|CAA30154.1| unnamed protein product [Glycine max] gb|ACU13393.1| unknown [Glycine max]
Vr40278_seq1	104.823	32.9924	1.66775	3.17718	0	0	gb|AAF98157.1|AF258320_1 homoglutathione synthetase [Phaseolus vulgaris]
Vr30968_seq2	554.235	174.538	1.66695	3.17544	0	0	ref|NP_001239642.1| glutathione S-transferase GST 22 [Glycine max] gb|ACU13210.1| unknown [Glycine max]
Vr13952_seq1	23.2331	7.34242	1.66185	3.16423	2.90835e-222	1.70985e-220	ref|XP_003545164.1|crt homolog 1-like [Glycine max]
Vr46311_seq1	21.8109	6.91386	1.65748	3.15466	4.39363e-106	2.25483e-104	ref|XP_003522776.1|protein TRANSPARENT TESTA 12 [Glycine max]
Vr63355_seq1	10.409	3.30402	1.65553	3.15039	7.85657e-34	2.80556e-32	ref|XP_003551200.1|probable WRKY transcription factor 33 [Glycine max]
Vr43879_seq1	27.0712	8.71412	1.63533	3.10659	8.07051e-40	3.07399e-38	ref|XP_003532965.1|chaperone protein dnaJ 13-like [Glycine max]
Vr38993_seq1	291.272	94.1482	1.62936	3.09376	0	0	ref|NP_001240000.1| isoflavone 2'-hydroxylase-like [Glycine max] gb|ABC68401.1| cytochrome P450 monooxygenase CYP81E11 [Glycine max]
Vr65203_seq1	9.88575	3.19822	1.62808	3.09102	1.25098e-16	3.25159e-15	gb|AET22415.1| beta tubulin [Citrus sinensis] gb|AET22432.1| beta tubulin [Citrus maxima]
Vr13275_seq1	52.3474	16.9372	1.62792	3.09067	8.6317e-229	5.09078e-227	gb|AEX38000.1| glutathione transferase [Phaseolus vulgaris]
Vr35572_seq2	13.3883	4.33986	1.62525	3.08496	1.52419e-119	8.02733e-118	dbj|BAA25753.1| Ca2+/H+ exchanger [Vigna radiata]
Vr35207_seq2	311.642	102.11	1.60976	3.05201	0	0	ref|XP_003537598.1|isoflavone reductase-like [Glycine max]
Vr39072_seq1	67.9597	22.4719	1.59655	3.0242	3.69723e-134	2.00254e-132	ref|XP_003623208.1| Glutathione S-transferase GST [Medicago truncatula] gb|AES79426.1| Glutathione S-transferase GST [Medicago truncatula] gb|AFK36177.1| unknown [Medicago truncatula]
Vr48302_seq1	17.7219	5.93223	1.57889	2.9874	1.36348e-131	7.32632e-130	gb|AAR13301.1| anthocyanin acyltransferase [Phaseolus vulgaris]
Vr50370_seq1	16.5136	5.52884	1.57861	2.98682	4.82528e-210	2.82566e-208	ref|XP_004511582.1|putative copper-transporting ATPase HMA5-like isoform X1 [Cicer arietinum] ref|XP_004511583.1|putative copper-transporting ATPase HMA5-like isoform X2 [Cicer arietinum]
Vr36240_seq2	47.6432	15.9773	1.57625	2.98194	3.82625e-163	2.13786e-161	ref|XP_003545591.1|1-aminocyclopropane-1-carboxylate oxidase-like [Glycine max]
Vr49046_seq1	17.1927	5.81305	1.56443	2.9576	7.41035e-97	3.72331e-95	ref|XP_003520282.1|epoxide hydrolase 2-like [Glycine max]
Vr44076_seq1	73.725	24.9612	1.56247	2.95359	0	0	ref|XP_003546306.1|desiccation-related protein PCC13-62-like [Glycine max]
Vr39385_seq1	38.9793	13.2041	1.56173	2.95207	6.58544e-148	3.62501e-146	ref|XP_003531554.1|dnaJ-like protein R260-like [Glycine max]
Vr45038_seq1	39.9636	13.6105	1.55397	2.93624	7.18791e-67	3.22943e-65	gb|ADU55794.1| HSP18.1B [Citrullus lanatus]
Vr13293_seq1	73.0942	25.0119	1.54714	2.92238	0	0	ref|XP_003536212.1|basic 7S globulin-like [Glycine max]
Vr43715_seq1	55.3167	19.2884	1.51998	2.86787	1.26573e-185	7.26887e-184	ref|XP_003522277.1|17.9 kDa class II heat shock protein-like [Glycine max]
Vr40723_seq1	53.0228	18.6794	1.50517	2.83857	1.09517e-97	5.51382e-96	dbj|BAA12160.1| CPRD8 protein [Vigna unguiculata]
Vr48153_seq1	21.6904	7.65125	1.50329	2.83489	1.87e-89	9.18461e-88	ref|XP_004505363.1|glucan endo-1,3-beta-glucosidase-like protein At1g69295-like isoform X1 [Cicer arietinum]
Vr41733_seq1	48.1482	17.0127	1.50087	2.83014	1.88466e-179	1.07485e-177	ref|XP_003548273.1|calcium-binding protein KIC-like [Glycine max]
Vr17027_seq1	36.8616	13.0268	1.50064	2.82968	3.75536e-192	2.16668e-190	ref|NP_001238612.1| dihydroflavonol-4-reductase DFR1 [Glycine max] gb|AAD54273.1|AF167556_1 dihydroflavonol-4-reductase DFR1 [Glycine max]
Vr20651_seq1	21.304	7.55898	1.49486	2.81837	1.11955e-176	6.37519e-175	ref|XP_004512076.1|26S protease regulatory subunit 4-like [Cicer arietinum]
Vr43821_seq1	13.3167	4.75487	1.48576	2.80064	1.95441e-17	5.20187e-16	dbj|BAA19605.1| ACC-oxidase [Vigna angularis]
Vr39996_seq1	91.9353	33.1859	1.47005	2.77031	0	0	ref|XP_003534444.1|probable calcium-binding protein CML45-like [Glycine max]
Vr44259_seq1	24.7463	9.0757	1.44713	2.72665	5.6039e-74	2.5914e-72	ref|XP_003550608.1|aspartic proteinase-like protein 2-like [Glycine max]
Vr41171_seq1	33.8712	12.4786	1.44061	2.71436	4.7012e-195	2.71872e-193	ref|XP_003550206.1|acidic mammalian chitinase-like [Glycine max]
Vr36718_c0_seq7	46.8321	17.2629	1.43982	2.71287	0	0	ref|XP_003523951.1|uncharacterized acetyltransferase At3g50280-like [Glycine max] gb|ABC47846.1| N-hydroxycinnamoyl/benzoyltransferase 4 [Glycine max]
Vr49266_seq1	18.9895	7.04517	1.43049	2.69539	8.80352e-52	3.6712e-50	ref|XP_003551648.1|BON1-associated protein 2-like [Glycine max]
Vr40267_seq1	55.2263	20.5956	1.42302	2.68146	6.29027e-293	3.80964e-291	emb|CAD12835.1| putative alternative oxidase [Vigna unguiculata] gb|AAZ09195.1| mitochondrial alternative oxidase 2b [Vigna unguiculata]
Vr39040_seq1	71.6156	27.4565	1.38312	2.60833	0	0	ref|XP_003546156.1|5'-adenylylsulfate reductase 3, chloroplastic-like [Glycine max]
Vr47418_seq1	25.87	9.9612	1.37689	2.59708	8.60491e-143	4.71222e-141	ref|XP_003550515.1|UDP-glycosyltransferase 73C4-like [Glycine max]
Vr54054_seq1	11.5713	4.47896	1.36932	2.58349	4.38468e-130	2.3509e-128	ref|XP_003549165.1|receptor-like protein kinase HSL1-like [Glycine max]
Vr44383_seq1	41.1011	15.9129	1.36898	2.58288	2.66631e-87	1.30269e-85	ref|XP_003519372.1|18.2 kDa class I heat shock protein [Glycine max]
Vr24776_c0_seq3	36.1899	14.0276	1.36732	2.5799	2.10615e-220	1.23725e-218	ref|XP_003547251.1|protein TRANSPARENT TESTA 12-like [Glycine max]
Vr46176_seq1	24.4083	9.52955	1.35689	2.56133	7.27174e-40	2.77259e-38	sp|O65100.1|FRI3_VIGUN RecName: Full=Ferritin-3, chloroplastic; Flags: Precursor gb|AAC06026.1| ferritin subunit cowpea3 precursor [Vigna unguiculata]
Vr44578_seq1	19.0074	7.46938	1.3475	2.54471	1.22818e-22	3.72829e-21	dbj|BAA19605.1| ACC-oxidase [Vigna angularis]
Vr34618_seq2	12.1035	4.76468	1.34498	2.54027	2.31885e-196	1.34624e-194	ref|XP_003528598.1|pleiotropic drug resistance protein 3-like [Glycine max]
Vr50109_seq1	21.9893	8.77433	1.32544	2.5061	3.00871e-51	1.24837e-49	ref|XP_003552680.1|zinc finger protein ZAT11-like [Glycine max]
Vr46540_seq1	18.9481	7.78093	1.28404	2.4352	8.66098e-22	2.57962e-20	ref|NP_001236507.1| chalcone reductase [Glycine max] gb|ACH42079.1| chalcone reductase [Glycine max]
Vr14320_seq1	35.0814	14.409	1.28373	2.43468	0	0	ref|XP_003536438.1|ABC transporter C family member 10-like [Glycine max]
Vr39724_seq1	65.0095	26.8121	1.27777	2.42464	0	0	ref|XP_003517128.1|uncharacterized transporter YBR287W-like isoform 2 [Glycine max]
Vr35881_c0_seq3	13209.6	5450.67	1.27709	2.42349	0	0	gb|AAX19889.1| pathogenesis-related protein 10 [Vigna radiata]
Vr44274_seq1	57.3627	23.6709	1.277	2.42335	1.19876e-55	5.11379e-54	gb|AAM12529.1|AF462632_1 chalcone reductase [Pueraria montana var. lobata]
Vr32129_seq1	10.0399	4.16131	1.27063	2.41267	3.8315e-23	1.17558e-21	gb|ABC47847.1| N-hydroxycinnamoyl/benzoyltransferase 5 [Glycine max]
Vr36861_seq1	11.4355	4.76416	1.26322	2.40032	9.06943e-64	3.99981e-62	gb|AAM09516.1|AF489876_1 putative glucosyltransferase [Phaseolus lunatus]
Vr37907_c0_seq3	12.2994	5.14621	1.257	2.38999	1.44832e-145	7.94301e-144	ref|XP_003553474.1|calcium-transporting ATPase 12, plasma membrane-type-like [Glycine max]
Vr50664_seq1	18.5904	7.80228	1.25259	2.38268	4.04972e-49	1.65717e-47	ref|XP_003552695.1|heat shock cognate 70 kDa protein-like [Glycine max]
Vr22288_seq1	28.4911	11.9588	1.25244	2.38245	7.74843e-109	3.99307e-107	ref|XP_003536091.1|E3 ubiquitin-protein ligase ATL6-like [Glycine max]
Vr30552_seq1	36.4141	15.3132	1.24972	2.37795	4.4183e-54	1.86341e-52	ref|XP_003620615.1| hypothetical protein MTR_6g087780 [Medicago truncatula] gb|AES76833.1| hypothetical protein MTR_6g087780 [Medicago truncatula]
Vr37505_seq1	52.0582	21.9007	1.24915	2.37701	0	0	ref|XP_004493512.1|probable galactinol--sucrose galactosyltransferase 2-like [Cicer arietinum]
Vr40161_seq1	70.8408	29.8209	1.24826	2.37554	8.77053e-298	5.32045e-296	gb|AFN88222.1| VQ motif-containing protein [Phaseolus vulgaris]
Vr44363_seq1	21.022	8.85126	1.24795	2.37503	3.12254e-125	1.66219e-123	ref|XP_003528707.1|17.4 kDa class III heat shock protein-like [Glycine max]
Vr23236_c1_seq1	95.4563	40.4416	1.239	2.36035	0	0	sp|A4F1Q8.1|CFI_CLITE RecName: Full=Chalcone--flavonone isomerase; Short=Chalcone isomerase dbj|BAF49291.1| chalcone isomerase [Clitoria ternatea]
Vr44772_seq1	14.741	6.24768	1.23844	2.35943	1.44522e-88	7.07959e-87	emb|CAA77688.1| 1-aminocyclopropane 1-carboxylate synthase [Vigna radiata var. radiata]
Vr34694_seq1	125.867	53.5861	1.23197	2.34887	0	0	ref|XP_004516872.1|heat shock protein 83-like [Cicer arietinum]
Vr44686_seq1	38.7497	16.5341	1.22874	2.34362	1.27276e-122	6.727e-121	ref|XP_003554001.1|NAC domain-containing protein 100-like [Glycine max]
Vr45286_seq1	27.2171	11.6485	1.22436	2.33652	6.69425e-73	3.08027e-71	ref|XP_003525453.1|UDP-glucose 6-dehydrogenase-like [Glycine max]
Vr14893_seq1	143.74	61.5866	1.22277	2.33394	0	0	ref|XP_003542985.1|pyridoxal biosynthesis protein PDX1-like [Glycine max]
Vr41845_seq1	38.1209	16.4713	1.21063	2.31439	3.84729e-176	2.18745e-174	ref|XP_003548895.1|probable polyol transporter 3-like [Glycine max]
Vr43083_seq1	35.5599	15.438	1.20377	2.3034	8.10787e-94	4.04642e-92	ref|XP_003525453.1|UDP-glucose 6-dehydrogenase-like [Glycine max]
Vr47844_seq1	22.5352	9.82247	1.19802	2.29425	3.20748e-88	1.56812e-86	ref|XP_003536543.1|probable carboxylesterase 1-like [Glycine max]
Vr46251_seq1	65.3403	28.5278	1.19561	2.29041	0	0	ref|XP_003517028.1|pectinesterase 2-like [Glycine max]
Vr29719_seq1	16.5197	7.22695	1.19273	2.28585	5.70576e-95	2.85526e-93	ref|XP_003525502.1|probable inactive poly [ADP-ribose] polymerase SRO5-like [Glycine max]
Vr40047_seq1	132.438	58.1387	1.18774	2.27796	4.7763e-190	2.75358e-188	ref|NP_001237649.1| bZIP transcription factor bZIP125 [Glycine max] gb|ABI34667.1| bZIP transcription factor bZIP125 [Glycine max] gb|ACU13233.1| unknown [Glycine max]
Vr39656_seq1	72.3941	31.9338	1.18079	2.267	0	0	ref|XP_003551487.1|serine acetyltransferase 3, mitochondrial [Glycine max]
Vr46239_seq1	19.4474	8.58266	1.18008	2.26589	2.70561e-25	8.59229e-24	ref|XP_004498723.1|extensin-2-like [Cicer arietinum]
Vr47577_seq1	13.1929	5.83799	1.17622	2.25983	3.57984e-30	1.2203e-28	ref|XP_003541472.1|AP2-like ethylene-responsive transcription factor AIL5-like [Glycine max]
Vr12901_seq1	35.6593	15.8511	1.1697	2.24965	1.32889e-114	6.92027e-113	ref|XP_003552695.1|heat shock cognate 70 kDa protein-like [Glycine max]
Vr38156_seq1	836.188	372.299	1.16736	2.24601	0	0	gb|ACC77194.1| isoflavone synthase 1 [Vigna unguiculata] gb|ACC77195.1| isoflavone synthase 1 [Vigna unguiculata] gb|ACC77196.1| isoflavone synthase 1 [Vigna unguiculata] gb|ACF04274.1| isoflavone synthase 1 [Vigna unguiculata] gb|ACF04275.1| isoflavone synthase 1 [Vigna unguiculata] gb|ACF04276.1| isoflavone synthase 1 [Vigna unguiculata]
Vr46892_seq1	16.5722	7.40622	1.16196	2.23761	1.60605e-33	5.71321e-32	ref|XP_003549848.1|probable calcium-binding protein CML31-like [Glycine max]
Vr47086_seq1	16.6977	7.4854	1.1575	2.2307	4.63586e-25	1.46658e-23	ref|XP_003529014.1|hydroquinone glucosyltransferase-like [Glycine max]
Vr53569_seq1	15.7281	7.06242	1.15511	2.22702	2.44934e-34	8.82286e-33	ref|NP_001238271.1| MYB transcription factor MYB92 [Glycine max] gb|ABH02844.1| MYB transcription factor MYB92 [Glycine max]
Vr38784_seq1	319.22	143.83	1.15018	2.21942	0	0	ref|XP_003546252.1|peroxidase 54-like [Glycine max]
Vr24665_seq1	36.5619	16.5427	1.14415	2.21015	2.1819e-182	1.24724e-180	ref|XP_003548062.1|glutamate dehydrogenase B-like [Glycine max]
Vr31651_seq1	52.3973	23.9059	1.13212	2.19181	2.96424e-41	1.14549e-39	gb|ACR77749.1| 12-oxophytodienoic acid 10,10-reductase [Astragalus sinicus]
Vr37110_seq2	18.7437	8.56555	1.12978	2.18826	1.84462e-69	8.38396e-68	ref|XP_003543172.1|secologanin synthase-like [Glycine max]
Vr39451_seq1	84.3642	38.6322	1.12683	2.18378	0	0	ref|XP_003542784.1|protein ZINC INDUCED FACILITATOR-LIKE 1-like [Glycine max]
Vr57443_seq1	9.78381	4.4813	1.12648	2.18325	8.88917e-25	2.79548e-23	ref|XP_003518386.1|aspartic proteinase nepenthesin-2-like [Glycine max]
Vr39729_seq1	91.2548	41.9626	1.1208	2.17467	2.90698e-104	1.48674e-102	ref|XP_004507475.1|ocs element-binding factor 1-like [Cicer arietinum]
Vr52109_seq1	11.8373	5.46768	1.11434	2.16496	8.35842e-08	8.87329e-07	ref|XP_003541953.1|WRKY transcription factor 6 [Glycine max]
Vr42089_seq1	51.4868	23.9959	1.10141	2.14565	1.48957e-129	7.98076e-128	ref|XP_003611828.1| Esterase PIR7B [Medicago truncatula] gb|AES94786.1| Esterase PIR7B [Medicago truncatula] gb|AFK42075.1| unknown [Medicago truncatula]
Vr14666_seq1	21.609	10.0759	1.10073	2.14463	2.7997e-21	8.21038e-20	dbj|BAA12160.1| CPRD8 protein [Vigna unguiculata]
Vr38080_c0_seq3	13.3666	6.24885	1.09697	2.13905	2.97469e-87	1.4524e-85	gb|AFN88207.1| integrase core domain containing protein [Phaseolus vulgaris]
Vr38723_seq1	218.248	102.841	1.08555	2.12219	0	0	gb|ADV71376.1| 2-hydroxyisoflavanone dehydratase [Pueraria montana var. lobata]
Vr45548_seq1	46.4719	21.9394	1.08284	2.1182	1.74623e-100	8.85772e-99	ref|XP_003598648.1| Annexin-like protein RJ4 [Medicago truncatula] gb|ACJ85059.1| unknown [Medicago truncatula] gb|AES68899.1| Annexin-like protein RJ4 [Medicago truncatula] gb|AFK34011.1| unknown [Medicago truncatula]
Vr43962_seq1	28.6617	13.5474	1.08111	2.11566	1.56927e-91	7.78998e-90	ref|XP_003544713.1|probable serine/threonine-protein kinase WNK11-like [Glycine max]
Vr19212_seq1	9.52291	4.50128	1.08107	2.1156	2.28417e-17	6.06652e-16	ref|XP_003520649.1|ethylene-insensitive protein 2-like [Glycine max]
Vr50284_seq1	10.9511	5.18192	1.07952	2.11333	3.60265e-31	1.24175e-29	ref|XP_003524361.1|expansin-like B1-like [Glycine max]
Vr32591_seq1	16.9551	8.12306	1.06162	2.08728	2.27729e-98	1.14888e-96	ref|NP_001235925.1| MYB transcription factor MYB124 [Glycine max] gb|ABH02854.1| MYB transcription factor MYB124 [Glycine max]
Vr39205_seq1	88.1538	42.6025	1.04908	2.06922	5.03011e-308	3.06895e-306	ref|XP_003519625.1|serine acetyltransferase 3, mitochondrial-like [Glycine max]
Vr42662_seq1	40.9685	19.8825	1.04302	2.06053	5.99898e-48	2.43472e-46	ref|XP_003540210.1|aspartic proteinase-like protein 2-like [Glycine max]
Vr13215_seq1	62.0416	30.3277	1.0326	2.04571	3.14233e-281	1.88774e-279	ref|XP_003522032.1|anthocyanidin 3-O-glucosyltransferase 5-like [Glycine max]
Vr41419_seq1	32.1773	15.8246	1.02387	2.03337	2.21293e-169	1.2477e-167	ref|XP_003542066.1|threonine synthase, chloroplastic-like [Glycine max]
Vr36231_seq1	74.128	36.5248	1.02114	2.02953	4.67315e-198	2.71943e-196	ref|NP_001236824.1| thiamin biosynthetic enzyme [Glycine max] dbj|BAA88228.1| thiamin biosynthetic enzyme [Glycine max]
Vr32147_seq2	466.769	230.07	1.02064	2.02881	0	0	gb|AEZ56935.1| allantoinase [Phaseolus vulgaris]
Vr38364_seq1	126.365	62.3964	1.01807	2.0252	1.60771e-296	9.74485e-295	ref|NP_001240113.1| expansin precursor [Glycine max] gb|ACU19992.1| unknown [Glycine max]
Vr38900_seq1	185.641	92.7956	1.00039	2.00054	7.29925e-305	4.44608e-303	ref|XP_003542731.1|18.5 kDa class I heat shock protein-like [Glycine max]
Vr70962_seq1	9.39661	0	NA		1.52199e-70	6.94305e-69	ref|XP_003546399.1|ethylene-responsive transcription factor ERF098-like [Glycine max]
Vr21763_seq1	39.7131	0	NA		0	0	ref|XP_003546833.1|GDSL esterase/lipase 5-like [Glycine max]
Vr154478_seq1	10.9012	0	NA		8.17726e-115	4.26434e-113	ref|XP_004512560.1|probable mannitol dehydrogenase-like [Cicer arietinum]
