# Supplementary material for: Transcriptomic profiling provides molecular insights into hydrogen peroxide-induced adventitious rooting in mung bean seedlings
Source: BMC Genomics. 2017 Feb 17;18:188. doi: 10.1186/s12864-017-3576-y (PMC5316208; doi:10.1186/s12864-017-3576-y)
Supplement: Additional file 5: — List of down-regulated genes in the 24-h hydrogen peroxide treatment. (XLSX 31 kb) [file 12864_2017_3576_MOESM5_ESM.xlsx]

## Sheet: Sheet1
Gene_ID	RPKM1	RPKM2	Log2(Foldchange)		Pvalue	FDR
Vr58732_seq1	0.0969556	12.9499	-7.0614	133.565	0	0	ref|XP_003551178.1|cationic peroxidase 1-like [Glycine max]
Vr10426_seq1	0.778187	12.4806	-4.00342	16.038	2.77556e-14	6.29409e-13	ref|XP_003547666.1|germin-like protein subfamily 1 member 7-like [Glycine max]
Vr13168_seq1	2.92495	36.8291	-3.65437	12.5914	4.53415e-13	9.59402e-12	dbj|BAB33036.1| CPRD49 [Vigna unguiculata] GDSL esterase/lipase
Vr61618_seq1	0.954098	9.71545	-3.34807	10.1829	0	0	ref|XP_003535233.1|probable 2-oxoglutarate/Fe(II)-dependent dioxygenase-like [Glycine max]
Vr68124_seq1	2.77851	22.0108	-2.98583	7.92179	8.77076e-13	1.80397e-11	sp|P0DI41.1|CASP3_VIGUN RecName: Full=Casparian strip membrane protein 3
Vr31683_seq1	2.6966	18.8412	-2.80468	6.98701	0	0	ref|XP_003556368.1|glu S.griseus protease inhibitor [Glycine max] gb|ACU16268.1| unknown [Glycine max]
Vr25042_seq1	5.81168	39.898	-2.77929	6.86513	8.61533e-13	1.77445e-11	gb|AAB18970.2| lipoxygenase [Phaseolus vulgaris]
Vr56472_seq1	2.28539	15.6461	-2.77529	6.84616	5.10703e-14	1.139e-12	ref|XP_003522708.1|aquaporin TIP4-1-like [Glycine max]
Vr77808_seq1	2.10292	12.6043	-2.58345	5.99371	3.90799e-14	8.78965e-13	sp|P0DI39.1|CASP1_VIGUN RecName: Full=Casparian strip membrane protein 1
Vr41680_seq1	1.72424	9.98401	-2.53366	5.79038	5.64881e-13	1.18547e-11	ref|XP_003542412.1|cytochrome P450 94A2-like [Glycine max]
Vr42442_seq1	4.8383	27.0346	-2.48223	5.58761	1.07292e-12	2.18321e-11	gb|AAB18970.2| lipoxygenase [Phaseolus vulgaris]
Vr40373_seq1	5.72395	31.7947	-2.47371	5.55469	1.67932e-12	3.32916e-11	ref|NP_001238315.1| peroxidase precursor [Glycine max] gb|AAL40127.1|L78163_1 peroxidase [Glycine max] gb|AAL77517.1|L81148_1 seed coat peroxidase [Glycine max] gb|AAB97734.1| seed coat peroxidase precursor [Glycine max]
Vr38247_seq1	231.309	1198.23	-2.373	5.18019	0	0	gb|AEE88306.1| lectin [Vigna aconitifolia]
Vr43510_seq1	3.4142	17.5062	-2.35825	5.12748	1.30118e-13	2.83808e-12	gb|AAB18970.2| lipoxygenase [Phaseolus vulgaris]
Vr36698_seq1	6.02058	29.645	-2.29981	4.92394	1.77258e-12	3.50423e-11	sp|P0DI40.1|CASP2_VIGUN RecName: Full=Casparian strip membrane protein 2
Vr38890_seq1	23.2132	114.164	-2.29809	4.91806	2.69305e-11	4.44526e-10	ref|XP_003536300.1|7-ethoxycoumarin O-deethylase-like [Glycine max]
Vr53527_seq1	1.73134	8.48352	-2.29277	4.89996	3.22631e-13	6.89145e-12	ref|XP_003538484.1|abscisic acid receptor PYL6-like [Glycine max]
Vr79590_seq1	3.20229	15.0855	-2.23599	4.71086	0	0	sp|P0DI39.1|CASP1_VIGUN RecName: Full=Casparian strip membrane protein 1
Vr48815_seq1	2.25847	10.4953	-2.21633	4.64709	5.3646e-13	1.12965e-11	ref|XP_003520954.1|peroxidase 44-like [Glycine max]
Vr43523_seq1	3.37802	14.9219	-2.14318	4.41736	0	0	ref|NP_001237323.1| lipoxygenase-9 [Glycine max] gb|ABS32275.1| lipoxygenase-9 [Glycine max]
Vr70491_seq1	1.87758	8.17876	-2.12301	4.356	0	0	ref|XP_003550811.1|xylogalacturonan beta-1,3-xylosyltransferase-like [Glycine max]
Vr66297_seq1	2.77135	11.9054	-2.10296	4.2959	4.13003e-14	9.27503e-13	sp|P34952.1|IECI_ERYVA RecName: Full=Chymotrypsin inhibitor ECI
Vr50478_seq1	2.42461	10.3595	-2.09513	4.27265	1.97931e-12	3.87988e-11	ref|XP_003526585.1|sugar transport protein 5-like [Glycine max]
Vr35212_c0_seq3	3.94499	16.7347	-2.08475	4.24201	1.8145e-11	3.09691e-10	ref|XP_003552931.1|laccase-3-like [Glycine max]
Vr42941_seq1	9.97773	41.1767	-2.04504	4.12686	1.10929e-11	1.95294e-10	gb|AAQ62561.1| multicystatin [Vigna unguiculata]
Vr39802_seq1	21.5218	81.4434	-1.92	3.78422	4.33742e-11	6.93315e-10	ref|XP_003556370.1|peptide transporter PTR3-A-like [Glycine max]
Vr46831_seq1	8.37028	30.6446	-1.87228	3.66112	4.4853e-14	1.00547e-12	ref|XP_003551463.1|probable purine permease 9-like [Glycine max]
Vr59584_seq1	6.0714	21.8322	-1.84636	3.59591	7.17271e-12	1.31707e-10	ref|XP_003543376.1|early nodulin-like protein 1-like [Glycine max]
Vr40878_seq1	9.49164	33.8827	-1.83582	3.56974	0	0	gb|AAC49758.1| gibberellin 20-oxidase [Phaseolus vulgaris]
Vr44602_seq1	2.77224	9.81463	-1.82388	3.54032	0	0	ref|XP_003543533.1|aldehyde dehydrogenase family 3 member F1-like [Glycine max]
Vr50452_seq1	3.57027	12.4903	-1.8067	3.49841	7.26308e-13	1.50764e-11	ref|XP_003516835.1|nuclease S1-like [Glycine max]
Vr29774_seq2	5.44325	19.0317	-1.80587	3.49639	7.5655e-12	1.38159e-10	ref|XP_003521507.1|probable carboxylesterase 15-like [Glycine max]
Vr40522_seq1	23.2332	81.0882	-1.80331	3.49019	1.79399e-11	3.06541e-10	ref|XP_003531598.1|seed linoleate 9S-lipoxygenase-like isoform 2 [Glycine max]
Vr45676_seq1	6.20593	20.4767	-1.72226	3.29954	1.13687e-12	2.30765e-11	ref|XP_003556410.1|peroxidase 47-like [Glycine max]
Vr13950_seq1	27.2893	89.9965	-1.72153	3.29787	9.99045e-12	1.78164e-10	ref|XP_003531598.1|seed linoleate 9S-lipoxygenase-like isoform 2 [Glycine max]
Vr31128_seq2	69.6382	226.783	-1.70336	3.25658	1.19733e-10	1.78451e-09	ref|XP_003547616.1|cationic peroxidase 2-like [Glycine max]
Vr42864_seq1	3.04855	9.86184	-1.69373	3.23492	6.4504e-13	1.34684e-11	dbj|BAC22500.1| resistant specific protein-2 [Vigna radiata]
Vr13357_seq1	19.2133	61.1773	-1.6709	3.18412	0	0	ref|XP_003553885.1|bidirectional sugar transporter SWEET6b-like [Glycine max]
Vr13808_seq1	40.1301	126.02	-1.6509	3.14029	0	0	ref|NP_001235325.1| endonuclease [Glycine max] gb|ABP68856.1| endonuclease [Glycine max]
Vr45509_seq1	10.7862	33.1323	-1.61906	3.07174	0	0	ref|XP_003532286.1|1-aminocyclopropane-1-carboxylate oxidase homolog 1-like [Glycine max]
Vr13765_seq1	31.9922	97.2755	-1.60436	3.0406	1.5225e-10	2.22017e-09	ref|XP_003527649.1|hippocampus abundant transcript-like protein 1-like [Glycine max]
Vr35851_seq1	263.477	791.627	-1.58715	3.00455	0	0	ref|NP_001237786.1| Kunitz trypsin protease inhibitor precursor [Glycine max] gb|ACA23207.1| Kunitz trypsin protease inhibitor [Glycine max]
Vr45209_seq1	3.89143	11.3056	-1.53866	2.90525	1.0143e-12	2.07187e-11	ref|XP_003603566.1| Auxin-induced protein 6B [Medicago truncatula] gb|AES73817.1| Auxin-induced protein 6B [Medicago truncatula]
Vr32173_c1_seq4	3.56211	10.2439	-1.52395	2.87578	1.73661e-12	3.43678e-11	ref|XP_003551697.1|transcription factor bHLH18-like [Glycine max]
Vr38942_seq1	112.769	322.901	-1.51773	2.86339	0	0	ref|XP_003546159.1|aspartic proteinase-like [Glycine max]
Vr37512_seq1	9.4179	26.3999	-1.48706	2.80317	0	0	ref|XP_003550669.1|probable 1-deoxy-D-xylulose-5-phosphate synthase, chloroplastic-like [Glycine max]
Vr49621_seq1	6.621	18.2242	-1.46074	2.75249	1.62292e-12	3.22726e-11	ref|XP_003525998.1|protein IQ-DOMAIN 1-like [Glycine max]
Vr44395_seq1	20.1881	55.5512	-1.46031	2.75168	1.78701e-12	3.52901e-11	pdb|3OYO|A Chain A, Crystal Structure Of Hemopexin Fold Protein Cp4 From Cow Pea pdb|3OYO|B Chain B, Crystal Structure Of Hemopexin Fold Protein Cp4 From Cow Pea
Vr13190_seq1	4.73487	13.0123	-1.45848	2.74819	2.359e-12	4.59026e-11	ref|XP_003543178.1|protein SRG1-like [Glycine max]
Vr37291_seq1	1054.62	2887.32	-1.453	2.73777	0	0	gb|AAG42354.1| lipoxygenase [Phaseolus vulgaris]
Vr43029_seq1	59.8667	160.26	-1.42058	2.67694	0	0	ref|XP_003529031.1|patatin group A-3-like [Glycine max]
Vr59402_seq1	6.15051	16.4113	-1.41591	2.66829	1.07292e-12	2.18321e-11	ref|XP_003519407.1|peroxidase 4-like [Glycine max]
Vr51860_seq1	6.90267	18.2222	-1.40047	2.63987	1.93312e-12	3.79736e-11	ref|XP_003544153.1|cucumisin-like [Glycine max]
Vr48097_seq1	4.2786	11.2423	-1.39373	2.62757	7.17271e-12	1.31707e-10	ref|XP_003520716.1|E3 ubiquitin-protein ligase PUB22-like [Glycine max]
Vr29258_seq1	10.968	28.308	-1.36791	2.58097	9.97002e-12	1.77885e-10	ref|XP_003544123.1|laccase-4-like [Glycine max]
Vr47723_seq1	8.46696	21.8166	-1.36551	2.57668	1.89955e-11	3.22723e-10	gb|AAD27874.1|AF137070_1 class III chitinase [Sphenostylis stenocarpa]
Vr38664_seq1	177.414	454.752	-1.35796	2.56323	0	0	ref|XP_003540200.1|serine carboxypeptidase-like 48-like [Glycine max]
Vr43455_seq1	5.56836	14.2721	-1.35788	2.56307	6.13731e-13	1.28581e-11	ref|XP_004499436.1|nudix hydrolase 3-like [Cicer arietinum]
Vr54568_seq1	4.91573	12.5526	-1.3525	2.55355	1.00964e-12	2.06405e-11	ref|XP_003541367.1|cellulose synthase A catalytic subunit 7 [UDP-forming]-like [Glycine max]
Vr39225_seq1	88.2369	223.697	-1.34209	2.53519	5.49094e-12	1.0273e-10	ref|XP_003534655.1|cationic peroxidase 1-like [Glycine max]
Vr49283_seq1	4.83477	12.2285	-1.33873	2.52929	9.49651e-11	1.44998e-09	ref|XP_003524780.1|reticuline oxidase-like protein-like [Glycine max]
Vr34971_seq1	1058.98	2675.31	-1.33703	2.5263	0	0	ref|XP_003548287.1|trypsin inhibitor A-like [Glycine max]
Vr49392_seq1	8.7456	22.0637	-1.33505	2.52283	6.05427e-12	1.12617e-10	ref|XP_003531338.1|serine/threonine-protein kinase SAPK2-like isoform 1 [Glycine max]
Vr46167_seq1	10.3497	25.9555	-1.32645	2.50785	0	0	ref|XP_003541076.1|UPF0496 protein At4g34320-like [Glycine max]
Vr48585_seq1	7.62468	18.9619	-1.31436	2.48691	5.89551e-12	1.09856e-10	ref|XP_003531390.1|UDP-galactose transporter 2-like [Glycine max]
Vr32665_seq2	3.88108	9.63502	-1.31183	2.48256	1.04905e-11	1.85612e-10	ref|XP_003519894.1|phosphate transporter PHO1-like [Glycine max]
Vr42500_seq1	10.6559	26.3015	-1.30349	2.46825	0	0	ref|XP_003547675.1|lysine histidine transporter 1-like [Glycine max]
Vr39135_seq1	68.4723	168.629	-1.30026	2.46274	2.11714e-10	2.99104e-09	ref|NP_001236797.1| flavanone 3-hydroxylase [Glycine max] gb|AAT94365.1| flavanone 3-hydroxylase [Glycine max] gb|AAU06216.1| flavanone 3-hydroxylase [Glycine max] gb|AAU06217.1| flavanone 3-hydroxylase [Glycine max] gb|AAY82085.1| flavanone 3-hydroxylase [Glycine max] gb|ACN81825.1| flavanone 3-hydroxylase [Glycine max] gb|ACU20893.1| unknown [Glycine max]
Vr38541_seq1	101.117	248.709	-1.29843	2.45961	1.5584e-10	2.26762e-09	ref|XP_003556840.1|UDP-glycosyltransferase 85A2-like [Glycine max]
Vr47197_seq1	6.17491	15.1273	-1.29266	2.44979	5.97089e-11	9.32945e-10	ref|XP_003540419.1|probable galacturonosyltransferase 12-like [Glycine max]
Vr12929_seq1	6.69508	16.3262	-1.28601	2.43853	1.83142e-12	3.60521e-11	ref|XP_003525998.1|protein IQ-DOMAIN 1-like [Glycine max]
Vr13741_seq1	178.846	435.853	-1.28512	2.43703	0	0	sp|Q9XHC6.1|C93E1_SOYBN RecName: Full=Beta-amyrin 24-hydroxylase; AltName: Full=Cytochrome P450 93E1; AltName: Full=Sophoradiol 24-hydroxylase gb|AAD38930.1|AF135485_1 cytochrome P450 monooxygenaseCYP93D1 [Glycine max]
Vr52048_seq1	6.43902	15.5807	-1.27484	2.41973	2.14828e-12	4.19121e-11	ref|XP_003517586.1|probable carboxylesterase 2-like [Glycine max]
Vr13830_seq1	15.3244	36.8318	-1.26512	2.40348	0	0	ref|XP_003547855.1|probable calcium-binding protein CML16-like [Glycine max]
Vr14296_seq1	9.59177	23.0438	-1.26451	2.40245	0	0	ref|XP_003525734.1|protein HOTHEAD-like [Glycine max]
Vr41790_seq1	25.211	60.2467	-1.25683	2.3897	0	0	ref|XP_003547618.1|cationic peroxidase 2-like [Glycine max]
Vr41070_seq1	16.1273	38.1321	-1.2415	2.36444	0	0	gb|AEO21428.1| coniferylaldehyde 5-hydroxylase [Glycine max]
Vr38125_seq1	746.962	1764.12	-1.23984	2.36173	6.43426e-10	8.418e-09	ref|NP_001235189.1| lipoxygenase [Glycine max] gb|AAA96817.1| lipoxygenase [Glycine max]
Vr36181_seq1	119.379	280.986	-1.23495	2.35374	5.10254e-10	6.74854e-09	ref|XP_003538217.1|fasciclin-like arabinogalactan protein 11-like [Glycine max]
Vr48912_seq1	4.38966	10.2669	-1.22582	2.33888	3.5126e-09	4.27076e-08	ref|XP_003533792.1|probable polygalacturonase-like [Glycine max]
Vr45023_seq1	6.25746	14.5886	-1.22119	2.33139	1.88167e-11	3.20199e-10	ref|XP_003553962.1|glycerophosphodiester phosphodiesterase GDE1-like isoform 1 [Glycine max]
Vr15025_seq1	73.1593	169.903	-1.2156	2.32238	7.97984e-11	1.22977e-09	ref|XP_003556840.1|UDP-glycosyltransferase 85A2-like [Glycine max]
Vr47341_seq1	4.26736	9.90023	-1.21412	2.31999	7.79754e-12	1.41814e-10	ref|XP_003521971.1|cytochrome P450 83B1-like [Glycine max]
Vr20055_seq1	5.8259	13.4408	-1.20607	2.30709	1.163e-11	2.04218e-10	ref|XP_003546730.1|annexin D3-like [Glycine max]
Vr57600_seq1	4.22751	9.74455	-1.20479	2.30503	5.10703e-14	1.139e-12	ref|XP_004493222.1|xylosyltransferase 1-like isoform X1 [Cicer arietinum]
Vr53401_seq1	6.18435	14.2457	-1.20383	2.3035	0	0	ref|XP_003556616.1|peptidyl-prolyl cis-trans isomerase CYP21-3, mitochondrial-like [Glycine max]
Vr38800_seq1	15.1783	34.8961	-1.20105	2.29907	0	0	dbj|BAA92224.1| S1-1 [Vigna unguiculata]
Vr44325_seq1	15.7028	36.0907	-1.2006	2.29836	0	0	ref|XP_003528239.1|COBRA-like protein 4-like [Glycine max]
Vr27094_seq1	17.1339	39.2705	-1.19659	2.29198	0	0	ref|XP_003552355.1|polyphenol oxidase, chloroplastic-like [Glycine max]
Vr42052_seq1	19.3113	44.0109	-1.18842	2.27902	0	0	ref|NP_001241368.1| annexin D4-like [Glycine max] gb|ADG59899.1| annexin 11 [Glycine max]
Vr39412_seq1	91.9861	209.31	-1.18615	2.27545	0	0	ref|XP_003540201.1|probable xyloglucan endotransglucosylase/hydrolase protein 32-like [Glycine max]
Vr13896_seq1	116.523	264.77	-1.18413	2.27227	7.15803e-11	1.10957e-09	ref|XP_003596610.1| Thioredoxin-like protein [Medicago truncatula] gb|AES66861.1| Thioredoxin-like protein [Medicago truncatula]
Vr22680_seq1	191.001	432.384	-1.17873	2.26378	0	0	ref|XP_003529031.1|patatin group A-3-like [Glycine max]
Vr39287_seq1	46.8865	106.039	-1.17735	2.26162	2.31593e-13	4.99423e-12	ref|XP_003531465.1|ATP-citrate synthase alpha chain protein 1-like [Glycine max]
Vr43968_seq1	14.6639	33.1287	-1.17582	2.25921	0	0	ref|XP_003531597.1|seed linoleate 9S-lipoxygenase-like isoform 1 [Glycine max]
Vr38885_seq1	69.7333	157.047	-1.17128	2.25211	0	0	sp|Q9MB42.1|BAMS_GLYGL RecName: Full=Beta-amyrin synthase dbj|BAA89815.1| beta-amyrin synthase [Glycyrrhiza glabra]
Vr38153_seq1	449.823	1011.61	-1.16922	2.2489	2.39274e-10	3.33476e-09	gb|AAB20898.1| lipoxygenase [Glycine max]
Vr38347_seq1	167.097	374.488	-1.16423	2.24114	1.72503e-09	2.17456e-08	ref|XP_003526399.1|cellulose synthase-like protein G1-like [Glycine max]
Vr39781_seq1	53.1576	118.785	-1.16001	2.23459	1.35871e-11	2.37127e-10	ref|XP_003543444.1|serine carboxypeptidase-like 51-like [Glycine max]
Vr40615_seq1	40.1648	89.5088	-1.1561	2.22854	0	0	ref|XP_003597210.1| Fasciclin-like arabinogalactan protein [Medicago truncatula] gb|AES67461.1| Fasciclin-like arabinogalactan protein [Medicago truncatula]
Vr36076_seq1	72.7692	162.138	-1.15582	2.22811	0	0	ref|NP_001240857.1| soyasaponin III rhamnosyltransferase [Glycine max] sp|D4Q9Z5.1|SGT3_SOYBN RecName: Full=Soyasaponin III rhamnosyltransferase; AltName: Full=Soyasaponin glycosyltransferase 3; AltName: Full=UDP-rhamnose:soyasaponin III-rhamnosyltransferase dbj|BAI99585.1| UDP-rhamnose:soyasaponin III-rhamnosyltransferase [Glycine max]
Vr50079_seq1	9.78127	21.7556	-1.15329	2.22421	1.06346e-11	1.87893e-10	ref|XP_004298021.1|voltage-gated hydrogen channel 1-like [Fragaria vesca subsp. vesca]
Vr23967_seq1	13.0445	29.0038	-1.1528	2.22345	0	0	ref|XP_002298360.1| predicted protein [Populus trichocarpa] gb|EEE83165.1| predicted protein [Populus trichocarpa]
Vr53165_seq1	5.03206	11.1819	-1.15194	2.22212	3.69704e-13	7.86304e-12	ref|XP_003539361.1|ethylene-overproduction protein 1-like [Glycine max]
Vr39095_seq1	137.659	305.238	-1.14884	2.21735	0	0	ref|XP_003554078.1|metacaspase-9-like [Glycine max]
Vr44034_seq1	12.4904	27.6683	-1.14741	2.21517	4.31366e-12	8.1733e-11	ref|XP_003546043.1|fasciclin-like arabinogalactan protein 11-like [Glycine max]
Vr43536_seq1	11.5401	25.5526	-1.14682	2.21425	1.4055e-11	2.44832e-10	ref|XP_003533792.1|probable polygalacturonase-like [Glycine max]
Vr45650_seq1	7.46779	16.521	-1.14555	2.2123	9.07519e-12	1.62976e-10	ref|XP_003549048.1|uncharacterized GPI-anchored protein At1g27950-like [Glycine max]
Vr39495_seq1	35.4433	78.177	-1.14123	2.20569	4.14533e-11	6.65987e-10	ref|XP_003549267.1|cytochrome P450 71D11-like [Glycine max]
Vr39600_seq1	49.5411	109.227	-1.14063	2.20477	2.80745e-10	3.8599e-09	ref|XP_003534226.1|3-hydroxy-3-methylglutaryl-coenzyme A reductase 1-like [Glycine max]
Vr50066_seq1	5.07925	11.1866	-1.13908	2.20241	5.78115e-12	1.07779e-10	ref|XP_003529081.1|1-aminocyclopropane-1-carboxylate oxidase 1-like [Glycine max]
Vr29881_seq1	11.0996	24.2385	-1.1268	2.18374	0	0	ref|XP_003544153.1|cucumisin-like [Glycine max]
Vr41995_seq1	16.1173	35.1709	-1.12577	2.18218	0	0	ref|XP_003545237.1|nematode resistance protein-like HSPRO2-like [Glycine max]
Vr47227_seq1	6.62773	14.4466	-1.12415	2.17973	7.55751e-12	1.38124e-10	ref|XP_003516580.1|probable galacturonosyltransferase-like 2-like [Glycine max]
Vr58791_seq1	7.18564	15.6191	-1.12012	2.17365	1.9587e-11	3.31334e-10	ref|XP_003529031.1|patatin group A-3-like [Glycine max]
Vr37784_seq16	5.03911	10.9483	-1.11947	2.17267	8.99281e-13	1.84606e-11	sp|P32295.1|ARG7_PHAAU RecName: Full=Indole-3-acetic acid-induced protein ARG7 dbj|BAA03310.1| hypothetical protein [Vigna radiata var. radiata]
Vr42744_seq1	27.5175	59.7485	-1.11855	2.17129	0	0	ref|XP_003530059.1|stem 28 kDa glycoprotein-like [Glycine max]
Vr15113_seq1	5.29352	11.4452	-1.11244	2.16212	9.15223e-12	1.64241e-10	ref|XP_003530722.1|omega-hydroxypalmitate O-feruloyl transferase-like [Glycine max]
Vr36170_seq2	17.1529	37.033	-1.11036	2.15899	0	0	ref|XP_003552018.1|probable polygalacturonase non-catalytic subunit JP650-like [Glycine max]
Vr36280_seq2	428.832	925.667	-1.11008	2.15857	0	0	ref|XP_003539343.1|anthocyanin 3'-O-beta-glucosyltransferase-like [Glycine max]
Vr39755_seq1	29.7205	64.1347	-1.10965	2.15793	0	0	ref|NP_001238091.1| polygalacturonase PG1 precursor [Glycine max] gb|AAD46483.1| polygalacturonase PG1 [Glycine max]
Vr39221_seq1	98.5432	212.334	-1.1075	2.15472	3.44256e-10	4.66406e-09	gb|AAZ78659.1| aquaporin [Phaseolus vulgaris] gb|AAZ78660.1| aquaporin [Phaseolus vulgaris]
Vr39517_seq1	50.0226	107.641	-1.10557	2.15184	0	0	ref|XP_003524211.1|fasciclin-like arabinogalactan protein 11-like [Glycine max]
Vr18791_seq1	4.91613	10.5737	-1.10489	2.15082	1.60458e-11	2.76915e-10	ref|XP_003550213.1|L-type lectin-domain containing receptor kinase IX.1-like [Glycine max]
Vr22704_seq2	119.803	255.928	-1.09508	2.13625	0	0	ref|XP_003524211.1|fasciclin-like arabinogalactan protein 11-like [Glycine max]
Vr22637_seq1	80.2326	171.018	-1.09188	2.13152	0	0	gb|AAF89206.1|AF279249_1 LHCII type I chlorophyll a/b-binding protein [Vigna radiata]
Vr38595_seq1	59.6907	127.195	-1.09146	2.1309	0	0	dbj|BAA13542.1| CPRD46 protein [Vigna unguiculata]
Vr38690_seq1	108.662	229.82	-1.08065	2.115	0	0	ref|XP_003538436.1|hydroxymethylglutaryl-CoA synthase-like [Glycine max]
Vr39642_seq1	68.6404	145.145	-1.08036	2.11457	0	0	ref|XP_003540200.1|serine carboxypeptidase-like 48-like [Glycine max]
Vr22793_seq1	252.56	533.388	-1.07856	2.11193	4.35909e-10	5.83718e-09	gb|AAF89206.1|AF279249_1 LHCII type I chlorophyll a/b-binding protein [Vigna radiata]
Vr47173_seq1	6.45716	13.6034	-1.075	2.10672	0	0	ref|XP_003552820.1|sulfate transporter 2.1-like [Glycine max]
Vr24946_seq2	6.88943	14.4801	-1.07161	2.10178	0	0	ref|XP_003516830.1|probable GMP synthase [glutamine-hydrolyzing]-like [Glycine max]
Vr50594_seq1	7.72324	16.1484	-1.06411	2.09088	8.90399e-13	1.82884e-11	ref|XP_003548454.1|xylosyltransferase 1-like [Glycine max]
Vr26676_seq1	7.41744	15.4693	-1.06041	2.08553	8.42881e-13	1.73941e-11	ref|XP_003543178.1|protein SRG1-like [Glycine max]
Vr39778_seq1	43.9094	91.3324	-1.0566	2.08002	0	0	ref|XP_003552297.1|cationic peroxidase 1-like [Glycine max]
Vr62133_seq1	4.58033	9.52604	-1.05643	2.07977	5.38014e-13	1.1326e-11	gb|ADW77271.1| CLE17 protein [Glycine max]
Vr67115_seq1	5.44135	11.3145	-1.05614	2.07936	1.57754e-11	2.72782e-10	ref|XP_003545212.1|peroxidase 4-like [Glycine max]
Vr31903_seq2	6.89316	14.3068	-1.05346	2.0755	7.06768e-12	1.29875e-10	ref|XP_003535116.1|peroxidase 53-like [Glycine max]
Vr41179_seq1	9.77359	20.2743	-1.05269	2.0744	5.78115e-12	1.07779e-10	gb|AFR38669.1| cellulose synthase, partial [Populus trichocarpa]
Vr44687_seq1	10.652	22.081	-1.05168	2.07294	1.36291e-12	2.73436e-11	ref|XP_003518596.1|trans-2,3-enoyl-CoA reductase-like [Glycine max]
Vr45810_seq1	7.48588	15.5121	-1.05115	2.07218	1.23257e-12	2.49237e-11	ref|XP_003543290.1|probable galacturonosyltransferase 12-like [Glycine max]
Vr37484_seq1	160.862	332.973	-1.04958	2.06993	0	0	ref|XP_003539728.1|fasciclin-like arabinogalactan protein 11-like isoform 1 [Glycine max]
Vr44740_seq1	9.93952	20.4977	-1.04422	2.06224	1.59539e-12	3.17676e-11	ref|XP_004975879.1|betaine aldehyde dehydrogenase-like [Setaria italica]
Vr43142_seq1	7.74508	15.9474	-1.04197	2.05904	1.56142e-12	3.11245e-11	gb|AAW78687.1| small GTP-binding protein ROP1 [Vigna radiata]
Vr23619_seq1	8.04154	16.5468	-1.04101	2.05767	0	0	ref|NP_001241356.1| dehydration-responsive element-binding protein 3-like [Glycine max] gb|ACJ37435.1| AP2 domain-containing transcription factor 1 [Glycine max]
Vr38152_seq1	529.723	1089.01	-1.0397	2.0558	0	0	gb|AAB20898.1| lipoxygenase [Glycine max]
Vr53443_seq1	8.17096	16.7596	-1.03641	2.05112	1.86451e-12	3.66549e-11	ref|XP_003543178.1|protein SRG1-like [Glycine max]
Vr50228_seq1	6.71835	13.6824	-1.02614	2.03657	1.29896e-12	2.61241e-11	ref|XP_003545429.1|hydroxymethylglutaryl-CoA lyase, mitochondrial-like [Glycine max]
Vr46331_seq1	5.1997	10.577	-1.02443	2.03415	7.33458e-12	1.34414e-10	ref|XP_003518797.1|probable GMP synthase [glutamine-hydrolyzing]-like [Glycine max]
Vr34050_seq2	114.207	232.235	-1.02394	2.03346	1.97924e-09	2.47612e-08	ref|NP_001243073.1| 3'-hydroxy-N-methyl-(S)-coclaurine 4'-O-methyltransferase-like [Glycine max] gb|AEV53337.1| inositol methyltransferase [Glycine max]
Vr39962_seq1	29.513	59.6368	-1.01485	2.02069	0	0	gb|AGS78073.1| legume-specific protein [Aeschynomene indica]
Vr13075_seq1	6.43629	12.9955	-1.01371	2.01909	4.01412e-12	7.65061e-11	ref|XP_003533680.1|probable protein phosphatase 2C 65-like [Glycine max]
Vr45721_seq1	10.8635	21.9324	-1.01357	2.0189	0	0	ref|XP_003519086.1|anthranilate N-benzoyltransferase protein 1-like [Glycine max]
Vr38329_seq1	220.173	444.118	-1.0123	2.01713	1.61131e-11	2.77947e-10	gb|AAF89207.1|AF279250_1 LHCII type I chlorophyll a/b-binding protein [Vigna radiata]
Vr36185_seq1	34.6325	69.7458	-1.00998	2.01388	4.38449e-10	5.86535e-09	ref|XP_003527198.1|cellulose synthase A catalytic subunit 7 [UDP-forming]-like [Glycine max]
Vr38418_seq1	150.787	303.519	-1.00927	2.0129	0	0	ref|XP_003531823.1|secologanin synthase-like isoform 1 [Glycine max]
Vr40295_seq1	5.37843	10.8262	-1.00927	2.01289	5.55422e-12	1.03835e-10	ref|XP_003526841.1|root meristem growth factor 9-like [Glycine max]
Vr38406_seq1	210.572	423.158	-1.00688	2.00956	2.30841e-09	2.86525e-08	gb|ABU93486.1| xyloglucan endotraglucosylase/hydrolase [Vigna angularis]
Vr19362_seq1	4.8206	9.67222	-1.00463	2.00643	1.14651e-11	2.01559e-10	ref|XP_003548173.1|NAC domain-containing protein 43-like [Glycine max]
Vr36178_seq1	30.4141	60.9776	-1.00354	2.00491	0	0	ref|XP_003520764.1|momilactone A synthase-like [Glycine max]
Vr35419_seq1	0	12.5683	NA		4.44089e-16	1.08592e-14	gb|AAU94657.1| ef1a [Stramenopile sp. ex Nuclearia delicatula CCAP1552/1]
