# Supplementary material for: Transcriptomic profiling provides molecular insights into hydrogen peroxide-induced adventitious rooting in mung bean seedlings
Source: BMC Genomics. 2017 Feb 17;18:188. doi: 10.1186/s12864-017-3576-y (PMC5316208; doi:10.1186/s12864-017-3576-y)
Supplement: Additional file 6: — List of up-regulated genes between the 24-h hydrogen peroxide treatment and the 6-h treatment. (XLSX 95 kb) [file 12864_2017_3576_MOESM6_ESM.xlsx]

## Sheet: Sheet1
Gene_ID	RPKM1	RPKM2	Log2(Foldchange)		Pvalue	FDR
Vr21763_seq1	39.7131	0	NA		0	0	ref|XP_003546833.1|GDSL esterase/lipase 5-like [Glycine max]
Vr73599_seq1	28.6618	0	NA		0	0	ref|XP_003535668.1|cysteine-rich receptor-like protein kinase 29-like [Glycine max]
Vr154478_seq1	10.9012	0	NA		1.00273e-139	2.4386e-138	ref|XP_004512560.1|probable mannitol dehydrogenase-like [Cicer arietinum]
Vr34411_seq1	33.9972	0.0155054	11.0984	2192.6	0	0	ref|XP_003521576.1|endoglucanase 17-like [Glycine max]
Vr24601_seq1	351.437	0.645856	9.08784	544.141	0	0	ref|XP_003549947.1|expansin-like B1-like [Glycine max]
Vr48504_seq1	64.3973	0.122351	9.03983	526.332	0	0	ref|XP_003539639.1|MATE efflux family protein FRD3-like [Glycine max]
Vr46251_seq1	65.3403	0.357551	7.51368	182.744	0	0	ref|XP_003517028.1|pectinesterase 2-like [Glycine max]
Vr34974_seq1	2378.03	20.6319	6.84875	115.26	0	0	emb|CAA65727.1| intracellular pathogenesis related protein [Phaseolus vulgaris]
Vr24835_seq1	19.8282	0.209435	6.56491	94.6747	5.66999e-123	1.33766e-121	ref|XP_003539771.1|LOW QUALITY PROTEIN: vignain-like [Glycine max]
Vr34889_seq1	236.037	3.01542	6.29051	78.2766	0	0	sp|P29024.1|CHIA_PHAAN RecName: Full=Acidic endochitinase; Flags: Precursor
Vr44673_seq1	54.7182	0.723971	6.23994	75.5806	0	0	ref|XP_003539771.1|LOW QUALITY PROTEIN: vignain-like [Glycine max]
Vr55457_seq1	46.6642	0.637545	6.19364	73.1935	0	0	ref|XP_003528760.1|anthranilate N-methyltransferase-like [Glycine max]
Vr42199_seq1	36.5459	0.607348	5.91104	60.1728	0	0	ref|XP_003528650.1|ethylene-responsive transcription factor ERF086-like [Glycine max]
Vr60298_seq1	29.8888	0.714553	5.38642	41.8288	0	0	ref|XP_003527766.1|galactose oxidase-like [Glycine max]
Vr43706_seq1	133.44	3.58143	5.21951	37.2588	0	0	ref|XP_003533426.1|probable mannitol dehydrogenase-like [Glycine max]
Vr30350_seq1	17.1935	0.473804	5.18143	36.2883	0	0	ref|XP_003537057.1|LOW QUALITY PROTEIN: probable homogentisate phytyltransferase 1, chloroplastic-like [Glycine max]
Vr51209_seq1	40.454	1.14806	5.13901	35.2367	0	0	ref|XP_003552299.1|cationic peroxidase 1-like [Glycine max]
Vr44076_seq1	73.725	2.30379	5.00008	32.0017	0	0	ref|XP_003546306.1|desiccation-related protein PCC13-62-like [Glycine max]
Vr14976_seq1	22.0704	0.69133	4.9966	31.9246	0	0	ref|XP_003545882.1|polyphenol oxidase A1, chloroplastic-like [Glycine max]
Vr40216_seq1	78.8825	2.5696	4.94009	30.6984	0	0	ref|XP_003535071.1|peroxidase C3-like isoform 3 [Glycine max]
Vr59439_seq1	16.8469	0.555046	4.92373	30.3522	0	0	ref|XP_003546286.1|reticuline oxidase-like protein-like [Glycine max]
Vr113471_seq1	11.2389	0.374194	4.90856	30.0348	1.52986e-144	3.74435e-143	ref|XP_003555512.1|ethylene-responsive transcription factor ERF098-like [Glycine max]
Vr34521_seq2	7026.28	271.875	4.69175	25.8438	0	0	gb|AAA66288.1| proline-rich protein [Glycine max]
Vr69249_seq1	10.3515	0.411208	4.65383	25.1735	5.55012e-79	1.15416e-77	ref|XP_003534793.1|reticuline oxidase-like protein-like [Glycine max]
Vr35794_seq1	62.2405	2.61997	4.57023	23.7562	0	0	ref|XP_003555960.1|limonoid UDP-glucosyltransferase-like [Glycine max]
Vr36535_c0_seq3	15.004	0.648702	4.53165	23.1293	1.52602e-277	4.29742e-276	ref|XP_003516921.1|laccase-7-like [Glycine max]
Vr51784_seq1	51.6257	2.26599	4.50988	22.7829	0	0	ref|XP_003519796.1|metalloendoproteinase 1-like [Glycine max]
Vr36526_seq1	2688.28	126.37	4.41095	21.273	0	0	gb|ABS70717.1| pathogen-related protein [Vigna angularis]
Vr45777_seq1	62.302	3.02734	4.36315	20.5798	0	0	ref|XP_003548263.1|4,5-DOPA dioxygenase extradiol-like protein-like [Glycine max]
Vr43029_seq1	59.8667	2.91868	4.35837	20.5116	0	0	ref|XP_003529031.1|patatin group A-3-like [Glycine max]
Vr30928_seq2	3932.74	196.476	4.32311	20.0164	0	0	gb|AAA66288.1| proline-rich protein [Glycine max]
Vr96926_seq1	15.4068	0.868	4.14973	17.7497	3.84271e-135	9.28039e-134	ref|XP_003527766.1|galactose oxidase-like [Glycine max]
Vr48762_seq1	58.2754	3.31132	4.13741	17.5988	0	0	ref|XP_003600081.1| hypothetical protein MTR_3g051530 [Medicago truncatula] gb|AES70332.1| hypothetical protein MTR_3g051530 [Medicago truncatula]
Vr39755_seq1	29.7205	1.74409	4.09091	17.0407	0	0	ref|NP_001238091.1| polygalacturonase PG1 precursor [Glycine max] gb|AAD46483.1| polygalacturonase PG1 [Glycine max]
Vr54725_seq1	9.97097	0.600654	4.05313	16.6002	5.4937e-58	1.0442e-56	ref|XP_003530812.1|probable LRR receptor-like serine/threonine-protein kinase At4g26540-like [Glycine max]
Vr14433_seq1	14.2892	0.882816	4.01667	16.1859	2.57156e-210	6.86992e-209	ref|XP_003521677.1|F-box protein PP2-B15-like [Glycine max]
Vr35442_seq1	30.9001	2.03118	3.92722	15.2129	3.11488e-286	8.80745e-285	gb|AAF81194.1| LEA-18 [Phaseolus vulgaris]
Vr52234_seq1	65.6117	4.38043	3.90481	14.9784	0	0	ref|XP_003517258.1|probable mannitol dehydrogenase-like [Glycine max]
Vr48482_seq1	10.8778	0.747467	3.86324	14.5529	1.88839e-60	3.63995e-59	ref|XP_003551393.1|probable LRR receptor-like serine/threonine-protein kinase At4g26540-like isoform 1 [Glycine max]
Vr36821_seq1	152.463	10.7528	3.82567	14.1788	0	0	dbj|BAF34842.1| pterocarpan reductase [Lotus japonicus]
Vr45548_seq1	46.4719	3.32555	3.80469	13.9742	0	0	ref|XP_003598648.1| Annexin-like protein RJ4 [Medicago truncatula] gb|ACJ85059.1| unknown [Medicago truncatula] gb|AES68899.1| Annexin-like protein RJ4 [Medicago truncatula] gb|AFK34011.1| unknown [Medicago truncatula]
Vr13558_seq1	23.2758	1.75236	3.73146	13.2825	0	0	ref|XP_003520125.1|receptor-like protein kinase 2-like [Glycine max]
Vr28232_seq1	10.2352	0.821034	3.63995	12.4662	0	0	ref|XP_003517351.1|AP2-like ethylene-responsive transcription factor AIL6-like [Glycine max]
Vr53531_seq1	11.0417	0.900509	3.61608	12.2616	1.54215e-48	2.76038e-47	ref|XP_003544105.1|auxin transporter-like protein 1-like [Glycine max]
Vr42761_seq1	83.3456	6.82675	3.60984	12.2087	0	0	ref|XP_003536269.1|probable glutathione S-transferase [Glycine max]
Vr44006_seq1	39.1607	3.20798	3.60967	12.2073	0	0	dbj|BAJ22384.1| terminal flower 1a [Vigna unguiculata]
Vr46487_seq1	51.1948	4.2762	3.5816	11.972	0	0	ref|XP_003544951.1|putative syntaxin-24-like [Glycine max]
Vr39525_seq1	30.5589	2.66095	3.52158	11.4842	1.65051e-134	3.98105e-133	gb|ADX36135.1| gibberellic acid-stimulated protein 1 [Glycine soja]
Vr43861_seq1	67.3917	6.15831	3.45196	10.9432	0	0	gb|ACC77197.1| isoflavone synthase 2 [Vigna unguiculata] gb|ACF04277.1| isoflavone synthase 2 [Vigna unguiculata]
Vr57152_seq1	21.7068	2.01764	3.4274	10.7585	3.51983e-289	9.9672e-288	ref|XP_003524261.1|zinc finger protein STOP1 homolog [Glycine max]
Vr43683_seq1	33.2065	3.10518	3.41872	10.6939	2.12963e-242	5.84234e-241	sp|O65100.1|FRI3_VIGUN RecName: Full=Ferritin-3, chloroplastic; Flags: Precursor gb|AAC06026.1| ferritin subunit cowpea3 precursor [Vigna unguiculata]
Vr38623_seq1	824.199	81.7826	3.33313	10.0779	0	0	ref|XP_003557086.1|disease resistance response protein 206-like [Glycine max]
Vr43210_seq1	51.0295	5.1164	3.31813	9.97372	0	0	emb|CAA40474.1| chitinase [Phaseolus vulgaris]
Vr39322_seq1	11.3376	1.15112	3.30001	9.8492	0	0	emb|CAA42636.1| auxin-responsive GH3 product [Glycine max]
Vr55011_seq1	14.4381	1.49242	3.27415	9.67428	1.14808e-133	2.76482e-132	ref|XP_003550896.1|21 kDa protein-like [Glycine max]
Vr47290_seq1	22.9042	2.44614	3.22704	9.36343	2.5962e-201	6.87332e-200	ref|XP_003617570.1| hypothetical protein MTR_5g093050 [Medicago truncatula] gb|AET00529.1| hypothetical protein MTR_5g093050 [Medicago truncatula]
Vr40194_seq1	202.941	22.0525	3.20205	9.20263	0	0	ref|XP_004505976.1|probable glutathione S-transferase-like [Cicer arietinum]
Vr42829_seq1	57.2113	6.35816	3.16962	8.99809	0	0	ref|XP_003546695.1|beta-fructofuranosidase, cell wall isozyme-like isoform 1 [Glycine max]
Vr64865_seq1	12.2983	1.38549	3.14999	8.87651	5.23839e-124	1.23813e-122	ref|XP_003603072.1| N-hydroxycinnamoyl/benzoyltransferase [Medicago truncatula] gb|AES73323.1| N-hydroxycinnamoyl/benzoyltransferase [Medicago truncatula]
Vr38890_seq1	23.2132	2.66248	3.1241	8.71863	0	0	ref|XP_003536300.1|7-ethoxycoumarin O-deethylase-like [Glycine max]
Vr44288_seq1	13.5028	1.54907	3.12378	8.71671	0	1.94269e-307	ref|XP_003531999.1|polygalacturonase At1g48100 isoform 1 [Glycine max]
Vr55114_seq1	32.9484	3.85773	3.09439	8.54089	0	0	ref|XP_003548723.1|hydroxycinnamoyl-Coenzyme A shikimate/quinate hydroxycinnamoyltransferase-like [Glycine max]
Vr47942_seq1	56.3797	6.60618	3.09329	8.53438	5.67882e-195	1.49413e-193	gb|ACC77197.1| isoflavone synthase 2 [Vigna unguiculata] gb|ACF04277.1| isoflavone synthase 2 [Vigna unguiculata]
Vr48612_seq1	12.9453	1.56119	3.05171	8.29193	3.11723e-152	7.71839e-151	ref|XP_003548426.1|protein SUPPRESSOR OF PHYA-105 1-like [Glycine max]
Vr39521_seq1	43.6439	5.49655	2.98918	7.94023	0	0	ref|XP_003526694.1|bidirectional sugar transporter SWEET3-like [Glycine max]
Vr45491_seq1	20.1506	2.56246	2.97522	7.86378	0	0	ref|XP_003527005.1|galactinol--sucrose galactosyltransferase-like [Glycine max] gb|ACD13461.1| raffionse synthase 2 [Glycine max]
Vr34652_seq1	88.0953	11.2599	2.96788	7.82383	0	0	ref|XP_003554587.1|mannan endo-1,4-beta-mannosidase 4-like [Glycine max]
Vr45152_seq1	18.0533	2.37328	2.92731	7.6069	1.00474e-166	2.55052e-165	ref|XP_003527180.1|blue copper protein-like [Glycine max]
Vr43058_seq1	85.8724	11.5514	2.89413	7.43395	0	0	ref|XP_003539275.1|sugar transport protein 13-like [Glycine max]
Vr56864_seq1	13.8153	1.87089	2.88446	7.38431	9.91035e-96	2.1719e-94	ref|XP_003555069.1|probable non-specific lipid-transfer protein AKCS9-like [Glycine max]
Vr42353_seq1	40.664	5.58717	2.86356	7.2781	0	0	ref|XP_003552571.1|putative endo-1,3(4)-beta-glucanase 2-like [Glycine max]
Vr50109_seq1	21.9893	3.08682	2.83261	7.12363	3.82327e-162	9.60654e-161	ref|XP_003552680.1|zinc finger protein ZAT11-like [Glycine max]
Vr46176_seq1	24.4083	3.4659	2.81607	7.04241	3.36364e-120	7.87717e-119	sp|O65100.1|FRI3_VIGUN RecName: Full=Ferritin-3, chloroplastic; Flags: Precursor gb|AAC06026.1| ferritin subunit cowpea3 precursor [Vigna unguiculata]
Vr39092_seq1	450.423	64.3399	2.80749	7.00068	0	0	emb|CAA61278.1| chitinase class 1 [Vigna unguiculata]
Vr13574_seq1	67.6721	9.73965	2.79662	6.9481	0	0	ref|XP_003554195.1|polygalacturonase inhibitor-like [Glycine max]
Vr15096_seq1	55.2454	8.13654	2.76337	6.78979	0	0	ref|XP_003544189.1|probable E3 ubiquitin-protein ligase HERC1-like [Glycine max]
Vr22680_seq1	191.001	28.1715	2.76127	6.77994	0	0	ref|XP_003529031.1|patatin group A-3-like [Glycine max]
Vr44120_seq1	31.3117	4.68232	2.74141	6.68722	5.43583e-184	1.41367e-182	ref|XP_003552571.1|putative endo-1,3(4)-beta-glucanase 2-like [Glycine max]
Vr64931_seq1	15.0643	2.30759	2.70667	6.52813	1.35379e-181	3.50879e-180	ref|XP_003537595.1|isoflavone reductase homolog A622-like [Glycine max]
Vr44815_seq1	54.3579	8.3597	2.70097	6.50238	0	0	ref|XP_003529133.1|laccase-9-like [Glycine max]
Vr39448_seq1	171.847	26.9031	2.67528	6.38763	0	0	ref|XP_004500339.1|cationic peroxidase 1-like [Cicer arietinum]
Vr36572_c0_seq6	11.0058	1.72352	2.67484	6.38567	4.63287e-203	1.22866e-201	ref|XP_003550387.1|uncharacterized sugar kinase slr0537-like [Glycine max]
Vr41032_seq1	41.1299	6.44804	2.67325	6.37866	0	0	ref|XP_003535070.1|peroxidase C3-like isoform 2 [Glycine max]
Vr34337_seq1	381.679	59.8899	2.67197	6.37301	0	0	ref|XP_003552668.1|NAD(P)H-dependent 6'-deoxychalcone synthase-like [Glycine max]
Vr25018_seq2	55.741	8.77461	2.66733	6.35253	0	0	ref|XP_003555062.1|putative glutamine amidotransferase-like protein RP404-like [Glycine max]
Vr42798_seq1	98.6757	15.6293	2.65844	6.31351	0	0	ref|XP_003553967.1|LOW QUALITY PROTEIN: auxin-induced protein PCNT115-like [Glycine max]
Vr31555_seq1	23.2547	3.74386	2.63492	6.21142	0	0	ref|XP_003521608.1|sex determination protein tasselseed-2-like [Glycine max]
Vr46239_seq1	19.4474	3.1402	2.63065	6.19305	6.78026e-86	1.44172e-84	ref|XP_004498723.1|extensin-2-like [Cicer arietinum]
Vr43285_seq1	44.2719	7.17813	2.62471	6.16761	8.39117e-248	2.30863e-246	ref|XP_003546744.1|glucan endo-1,3-beta-glucosidase-like [Glycine max]
Vr32510_seq1	77.73	12.6258	2.62209	6.15643	0	0	ref|XP_003538000.1|osmotin-like protein-like [Glycine max]
Vr43671_seq1	39.0242	6.35687	2.61798	6.13889	3.10841e-261	8.65163e-260	ref|XP_003516820.1|lachrymatory-factor synthase-like [Glycine max]
Vr13164_seq1	14.6488	2.44525	2.58273	5.99072	2.69847e-96	5.93253e-95	gb|ACZ74665.1| hydroxyproline-rich protein [Phaseolus vulgaris]
Vr14427_seq1	10.1362	1.71763	2.56103	5.90127	9.57474e-172	2.44761e-170	ref|XP_003550516.1|UDP-glycosyltransferase 73B3-like [Glycine max]
Vr21159_seq1	16.6143	2.83785	2.54956	5.85454	8.8753e-204	2.35786e-202	gb|ABN08535.1| Auxin Efflux Carrier [Medicago truncatula]
Vr59684_seq1	9.99408	1.7124	2.54505	5.83628	4.01065e-32	6.31572e-31	ref|XP_003530730.1|GDSL esterase/lipase At4g10955-like [Glycine max]
Vr43370_seq1	43.6015	7.53706	2.5323	5.78495	0	0	ref|XP_003548051.1|syntaxin-related protein KNOLLE-like [Glycine max]
Vr39735_seq1	78.4995	13.6397	2.52487	5.75522	0	0	gb|AEV43315.1| expansin A5 [Glycine max]
Vr49266_seq1	18.9895	3.30147	2.52402	5.75182	1.75785e-128	4.19499e-127	ref|XP_003551648.1|BON1-associated protein 2-like [Glycine max]
Vr41217_seq1	51.5495	9.02581	2.51383	5.71135	0	0	gb|ACJ61246.1| serine glyoxylate aminotransferase 2 [Glycine max]
Vr26363_seq1	13.4011	2.35769	2.5069	5.68398	2.09754e-166	5.3193e-165	ref|XP_003529899.1|protein SUPPRESSOR OF PHYA-105 1-like [Glycine max]
Vr39289_seq1	140.613	25.0573	2.48843	5.61166	0	0	gb|AAA97887.1| nonsymbiotic hemoglobin [Glycine max] gb|ACU20737.1| unknown [Glycine max]
Vr50428_seq1	35.353	6.4506	2.45433	5.48058	1.46354e-104	3.29426e-103	gb|AFK64683.1| isoflavone synthase [Pueraria candollei var. mirifica]
Vr18182_seq1	21.5145	3.92992	2.45274	5.47455	0	0	ref|XP_003538392.1|glucan endo-1,3-beta-glucosidase 2-like [Glycine max]
Vr23236_c1_seq1	95.4563	17.7159	2.42979	5.38816	0	0	sp|A4F1Q8.1|CFI_CLITE RecName: Full=Chalcone--flavonone isomerase; Short=Chalcone isomerase dbj|BAF49291.1| chalcone isomerase [Clitoria ternatea]
Vr58038_seq1	15.8604	2.94504	2.42907	5.38546	2.50084e-217	6.71617e-216	ref|XP_003552578.1|agmatine coumaroyltransferase-like [Glycine max]
Vr17027_seq1	36.8616	6.92617	2.41199	5.32207	0	0	ref|NP_001238612.1| dihydroflavonol-4-reductase DFR1 [Glycine max] gb|AAD54273.1|AF167556_1 dihydroflavonol-4-reductase DFR1 [Glycine max]
Vr24479_seq2	14.2004	2.67383	2.40896	5.3109	1.9809e-220	5.33483e-219	ref|XP_003517139.1|G2/mitotic-specific cyclin-1-like [Glycine max]
Vr45524_seq1	65.5353	12.3513	2.40761	5.30594	4.14178e-254	1.14569e-252	ref|XP_003554700.1|LOW QUALITY PROTEIN: auxin-induced protein PCNT115-like [Glycine max]
Vr34208_seq1	24.3313	4.65411	2.38624	5.22792	7.76343e-125	1.83891e-123	ref|XP_003537598.1|isoflavone reductase-like [Glycine max]
Vr47848_seq1	18.4195	3.53917	2.37975	5.20448	8.53427280614899e-310	2.44016e-308	ref|XP_004498097.1|protein ASPARTIC PROTEASE IN GUARD CELL 2-like isoform X1 [Cicer arietinum]
Vr40977_seq1	56.2929	10.8605	2.37386	5.18327	7.42362e-298	2.11155e-296	gb|EOX91114.1| Succinate dehydrogenase 1-1 isoform 1 [Theobroma cacao]
Vr39737_seq1	81.7692	15.9446	2.35849	5.12835	0	0	ref|XP_003534086.1|beta-amylase 1, chloroplastic-like [Glycine max]
Vr13072_seq2	13.5558	2.6533	2.35304	5.10901	7.81979e-35	1.26501e-33	ref|XP_003538429.1|probable E3 ubiquitin-protein ligase HERC1-like [Glycine max]
Vr38993_seq1	291.272	57.0331	2.3525	5.10707	0	0	ref|NP_001240000.1| isoflavone 2'-hydroxylase-like [Glycine max] gb|ABC68401.1| cytochrome P450 monooxygenase CYP81E11 [Glycine max]
Vr43446_seq1	29.1276	5.73921	2.34346	5.07519	1.04164e-115	2.41498e-114	ref|NP_001237152.1| seed maturation protein PM30 [Glycine max] gb|AAD30864.1|AF117884_1 seed maturation protein PM30 [Glycine max] gb|ACU14164.1| unknown [Glycine max]
Vr45997_seq1	24.8718	4.92143	2.33736	5.05378	0	0	ref|XP_003554105.1|G2/mitotic-specific cyclin S13-6 [Glycine max]
Vr38364_seq1	126.365	25.4229	2.3134	4.97054	0	0	ref|NP_001240113.1| expansin precursor [Glycine max] gb|ACU19992.1| unknown [Glycine max]
Vr35182_seq1	10.3358	2.08476	2.3097	4.95779	5.70223e-166	1.4432e-164	ref|XP_003521583.1|cellulose synthase-like protein D5-like [Glycine max]
Vr30907_c0_seq3	37.4808	7.68134	2.28672	4.87946	0	0	ref|XP_003526525.1|transcription factor bHLH93-like [Glycine max]
Vr40262_seq1	87.8588	18.0765	2.28107	4.86038	0	0	ref|XP_003520027.1|sulfate transporter 4.1, chloroplastic-like [Glycine max]
Vr31486_seq1	14.5574	3.02391	2.26727	4.8141	1.51098e-208	4.03234e-207	ref|XP_003521583.1|cellulose synthase-like protein D5-like [Glycine max]
Vr40796_seq1	119.579	24.959	2.26033	4.79101	0	0	ref|XP_003549537.1|heat shock 70 kDa protein-like [Glycine max]
Vr22610_seq1	287.966	60.1234	2.2599	4.78959	0	0	ref|XP_003544327.1|cationic peroxidase 1-like [Glycine max]
Vr13152_seq1	19.7817	4.16197	2.24883	4.75297	5.76204e-235	1.57228e-233	ref|XP_003535208.1|thaumatin-like protein 1a-like [Glycine max] ref|XP_003535210.1|thaumatin-like protein 1a-like [Glycine max]
Vr40224_seq1	79.753	16.7948	2.24753	4.74868	0	0	ref|XP_004506644.1|heme-binding-like protein At3g10130, chloroplastic-like [Cicer arietinum]
Vr46742_seq1	16.9284	3.56954	2.24564	4.74248	2.15639e-183	5.59849e-182	ref|XP_003520660.1|probable pectate lyase 12-like [Glycine max]
Vr33201_c0_seq3	9.60152	2.02584	2.24474	4.73951	2.40148e-71	4.85278e-70	ref|XP_004502274.1|MADS-box transcription factor 1-like isoform X1 [Cicer arietinum]
Vr22963_seq1	13.6902	2.89562	2.2412	4.7279	5.79756e-167	1.4722e-165	ref|XP_003609850.1| hypothetical protein MTR_4g123700 [Medicago truncatula] gb|AES92047.1| hypothetical protein MTR_4g123700 [Medicago truncatula]
Vr23494_seq2	9.81988	2.07838	2.24025	4.72477	1.32801e-231	3.61084e-230	ref|XP_003525725.1|scarecrow-like protein 28-like [Glycine max]
Vr38784_seq1	319.22	67.7029	2.23726	4.71501	0	0	ref|XP_003546252.1|peroxidase 54-like [Glycine max]
Vr37597_seq1	44.424	9.43929	2.23459	4.70628	0	0	ref|XP_003528211.1|cytochrome P450 82A1-like [Glycine max]
Vr45904_seq1	23.9517	5.10219	2.23094	4.6944	0	0	ref|NP_001237151.1| cyclin d3 [Glycine max] gb|AAS13371.1| cyclin d3 [Glycine max]
Vr35881_c0_seq3	13209.6	2848.46	2.21334	4.63746	0	0	gb|AAX19889.1| pathogenesis-related protein 10 [Vigna radiata]
Vr50213_seq1	12.7477	2.75092	2.21225	4.63398	3.24535e-80	6.78939e-79	ref|XP_003524510.1|oleosin 16 kDa-like [Glycine max]
Vr45703_seq1	26.8214	5.79132	2.21142	4.63131	0	0	ref|XP_003525241.1|endoglucanase 8-like [Glycine max]
Vr40021_seq1	87.2659	18.8963	2.20732	4.61815	0	0	gb|AAM34480.1| putative glutathione S-transferase [Phaseolus acutifolius]
Vr13888_seq1	35.3813	7.67157	2.20539	4.612	0	0	ref|NP_001241597.1| heat shock factor [Glycine max] emb|CAA87077.1| heat shock transcription factor 34 [Glycine max] gb|AFQ93674.1| heat shock transcription factor HSFB1 [Glycine max]
Vr22476_seq1	9.81751	2.16846	2.17868	4.5274	3.35759e-129	8.03018e-128	ref|XP_003556105.1|low-temperature-induced 65 kDa protein-like [Glycine max]
Vr23077_seq1	50.3962	11.1624	2.17467	4.51484	0	0	dbj|BAA92940.1| yieldin precursor [Vigna unguiculata]
Vr13293_seq1	73.0942	16.2126	2.17265	4.50849	0	0	ref|XP_003536212.1|basic 7S globulin-like [Glycine max]
Vr42376_seq1	42.7444	9.48349	2.17224	4.50724	7.18994e-116	1.66795e-114	ref|XP_002866741.1| succinate dehydrogenase 1-1 [Arabidopsis lyrata subsp. lyrata] gb|EFH43000.1| succinate dehydrogenase 1-1 [Arabidopsis lyrata subsp. lyrata]
Vr52983_seq1	11.2547	2.49831	2.1715	4.50492	6.95482e-74	1.41964e-72	ref|XP_003554928.1|protein COBRA-like [Glycine max]
Vr53895_seq1	14.5057	3.22214	2.17053	4.50188	1.85703e-204	4.9369e-203	ref|XP_003517533.1|anaphase-promoting complex subunit cdc20-like [Glycine max]
Vr38900_seq1	185.641	41.3786	2.16556	4.4864	0	0	ref|XP_003542731.1|18.5 kDa class I heat shock protein-like [Glycine max]
Vr42734_seq1	29.3311	6.58195	2.15585	4.4563	1.12003e-105	2.52999e-104	ref|XP_003546251.1|peroxidase 15-like [Glycine max]
Vr43727_seq1	36.96	8.33212	2.14921	4.43584	4.18058e-148	1.03013e-146	ref|XP_003531856.1|putative endo-1,3(4)-beta-glucanase 2-like [Glycine max]
Vr18423_seq1	52.8662	11.9604	2.14408	4.42009	0	0	ref|NP_001241319.1| germin-like protein subfamily 1 member 7-like precursor [Glycine max] gb|ACG69490.1| germin-like protein 14 [Glycine max]
Vr48717_seq1	18.7335	4.27867	2.13039	4.37835	2.81713e-251	7.77863e-250	ref|XP_003519506.1|G2/mitotic-specific cyclin-1-like [Glycine max]
Vr39799_seq1	79.7143	18.52	2.10576	4.30424	0	0	gb|ABH02878.1| MYB transcription factor MYB134 [Glycine max]
Vr45470_seq1	38.0577	8.91524	2.09384	4.26884	0	0	ref|XP_003518926.1|basic 7S globulin-like [Glycine max]
Vr54633_seq1	12.3189	2.92507	2.07433	4.21148	1.84511e-64	3.62692e-63	ref|XP_003528878.1|BON1-associated protein 2-like [Glycine max]
Vr13836_seq2	28.18	6.70346	2.07169	4.2038	7.23109e-185	1.88119e-183	gb|ABH02918.1| MYB transcription factor MYB114 [Glycine max]
Vr26860_c0_seq3	11.5153	2.74321	2.06961	4.19774	2.94981e-197	7.77986e-196	ref|XP_003521171.1|heat stress transcription factor B-3-like [Glycine max]
Vr22028_seq1	12.0209	2.88153	2.06064	4.17171	4.91463e-137	1.19105e-135	ref|XP_003526265.1|reticulon-like protein B17-like [Glycine max]
Vr44686_seq1	38.7497	9.29804	2.05919	4.16752	1.41756e-301	4.03807e-300	ref|XP_003554001.1|NAC domain-containing protein 100-like [Glycine max]
Vr46419_seq1	16.5878	3.98524	2.05739	4.16231	3.10784e-135	7.51036e-134	emb|CAR92537.1| putative polygalacturonase-inhibiting protein precursor [Phaseolus lunatus] emb|CAR92538.1| putative polygalacturonase-inhibiting protein precursor [Phaseolus lunatus]
Vr33072_seq2	10.4844	2.52388	2.05453	4.15409	3.3417e-143	8.17365e-142	ref|XP_003536934.1|CDT1-like protein a, chloroplastic-like [Glycine max]
Vr50412_seq1	11.2401	2.72679	2.04338	4.12209	3.95688e-57	7.48188e-56	ref|XP_003544738.1|alcohol dehydrogenase 1-like [Glycine max]
Vr24991_seq1	35.3359	8.59033	2.04035	4.11345	5.63418e-129	1.34666e-127	gb|ACG30677.1| histone H4 [Zea mays]
Vr12748_seq1	29.2985	7.13195	2.03846	4.10806	7.61156e-273	2.13719e-271	ref|XP_003548232.1|carboxylesterase 1-like [Glycine max]
Vr34694_seq1	125.867	31.0059	2.02129	4.05946	0	0	ref|XP_004516872.1|heat shock protein 83-like [Cicer arietinum]
Vr48353_seq1	16.3933	4.04572	2.01864	4.05201	7.38113e-57	1.39394e-55	prf||1909341A alcohol dehydrogenase
Vr46608_seq1	26.2755	6.51977	2.01083	4.03014	1.76381e-186	4.59799e-185	ref|XP_003628561.1| Glutathione S-transferase [Medicago truncatula] gb|AET03037.1| Glutathione S-transferase [Medicago truncatula]
Vr40489_seq1	78.0613	19.4026	2.00836	4.02325	0	0	ref|NP_001236400.1| MYB transcription factor MYB114 [Glycine max] gb|ABW87009.1| late elongated hypocotyl and circadian clock associated-1-like protein 2 [Glycine max]
Vr39653_seq1	45.4718	11.3144	2.00681	4.01892	0	0	ref|XP_003527576.1|endoglucanase 9-like [Glycine max]
Vr36118_seq1	240.713	60.0894	2.00213	4.00592	0	0	ref|NP_001235177.1| 18.5 kDa class I heat shock protein [Glycine max] sp|P05478.1|HSP16_SOYBN RecName: Full=18.5 kDa class I heat shock protein; AltName: Full=HSP 18.5 emb|CAA30154.1| unnamed protein product [Glycine max] gb|ACU13393.1| unknown [Glycine max]
Vr49784_seq1	11.2182	2.80138	2.00163	4.00452	1.62004e-63	3.16821e-62	ref|XP_003543377.1|cysteine-rich repeat secretory protein 38 [Glycine max]
Vr39339_seq1	215.028	54.1704	1.98895	3.96948	0	0	ref|NP_001236520.1| vestitone reductase [Glycine max] gb|ACH53195.1| vestitone reductase [Glycine max]
Vr37499_c0_seq3	146.237	36.9402	1.98504	3.95875	0	0	ref|XP_003550253.1|17.9 kDa class II heat shock protein-like [Glycine max] sp|P05477.1|HSP21_SOYBN RecName: Full=17.9 kDa class II heat shock protein emb|CAA30153.1| unnamed protein product [Glycine max]
Vr54154_seq1	51.7123	13.0725	1.98397	3.95581	1.09022e-102	2.43959e-101	ref|XP_003550253.1|17.9 kDa class II heat shock protein-like [Glycine max] sp|P05477.1|HSP21_SOYBN RecName: Full=17.9 kDa class II heat shock protein emb|CAA30153.1| unnamed protein product [Glycine max]
Vr39711_seq1	46.5833	11.9071	1.96799	3.91223	0	0	ref|XP_003546297.1|polygalacturonase At1g48100-like isoform 1 [Glycine max]
Vr38913_seq1	109.308	27.9732	1.96628	3.9076	0	0	gb|AAA85473.1| beta-1 tubulin, partial [Lytechinus pictus]
Vr49645_seq1	15.6382	4.01359	1.96211	3.8963	1.49445e-137	3.62407e-136	ref|XP_003534458.1|aldose 1-epimerase-like [Glycine max]
Vr42894_seq1	53.8555	13.9051	1.95348	3.87307	0	0	ref|XP_003549537.1|heat shock 70 kDa protein-like [Glycine max]
Vr13826_seq1	37.9444	9.80114	1.95287	3.87143	0	0	ref|XP_003530957.1|thaumatin-like protein-like [Glycine max]
Vr46193_seq1	19.263	4.99765	1.94652	3.85442	1.17495e-88	2.51797e-87	ref|XP_003630173.1| hypothetical protein MTR_8g092580 [Medicago truncatula] gb|AET04649.1| hypothetical protein MTR_8g092580 [Medicago truncatula]
Vr13118_seq1	11.2051	2.94564	1.9275	3.80395	1.89885e-108	4.31472e-107	dbj|BAB33033.1| CPRD2 [Vigna unguiculata]
Vr39213_seq1	170.147	44.7532	1.92672	3.8019	0	0	gb|ABY75516.1| beta-tubulin [Neosinocalamus affinis]
Vr35141_c0_seq3	11.5523	3.04962	1.92149	3.78813	1.59934e-179	4.13402e-178	ref|NP_001237800.1| mitotic cyclin a2-type [Glycine max] dbj|BAA09466.1| mitotic cyclin a2-type [Glycine max]
Vr45038_seq1	39.9636	10.6227	1.91154	3.76209	4.32702e-104	9.7196e-103	gb|ADU55794.1| HSP18.1B [Citrullus lanatus]
Vr47774_seq1	16.1438	4.34617	1.89316	3.71449	1.40613e-53	2.60217e-52	ref|XP_003617470.1| Citrate synthase [Medicago truncatula] gb|AET00429.1| Citrate synthase [Medicago truncatula]
Vr13480_seq1	155.407	41.9653	1.88878	3.70323	0	0	ref|XP_003556942.1|hydroquinone glucosyltransferase-like isoform 1 [Glycine max] ref|XP_003556943.1|hydroquinone glucosyltransferase-like isoform 2 [Glycine max]
Vr47010_seq1	37.9144	10.2645	1.88508	3.69374	5.76085e-132	1.38342e-130	ref|XP_003534672.1|isoliquiritigenin 2'-O-methyltransferase-like [Glycine max]
Vr42334_seq1	37.36	10.1331	1.88242	3.68692	1.52234e-94	3.32675e-93	ref|XP_004509253.1|succinate dehydrogenase [ubiquinone] flavoprotein subunit 1, mitochondrial-like isoform X2 [Cicer arietinum]
Vr42233_seq1	44.9237	12.1867	1.88217	3.68629	0	0	ref|NP_001235526.1| disease resistance protein/LRR protein-related protein precursor [Glycine max] gb|ACM89594.1| disease resistance protein/LRR protein-related protein [Glycine max]
Vr39018_seq1	77.3225	21.0035	1.88026	3.68141	0	0	ref|XP_003526981.1|probable pectate lyase 22-like [Glycine max]
Vr49859_seq1	44.7327	12.1922	1.87537	3.66895	1.16713e-292	3.31111e-291	ref|XP_004495437.1|22.7 kDa class IV heat shock protein-like [Cicer arietinum]
Vr36249_c0_seq6	13.2749	3.61871	1.87516	3.66841	9.85991e-146	2.41478e-144	ref|XP_003531122.1|glutamate decarboxylase 1-like [Glycine max]
Vr49225_seq1	12.0303	3.28666	1.87198	3.66035	4.96261e-122	1.16825e-120	ref|XP_003525948.1|lecithin-cholesterol acyltransferase-like 1-like [Glycine max]
Vr45895_seq1	47.544	13.067	1.86333	3.63847	1.12166e-114	2.59106e-113	ref|XP_003529343.1|17.5 kDa class I heat shock protein-like [Glycine max] sp|P04793.1|HSP13_SOYBN RecName: Full=17.5 kDa class I heat shock protein; AltName: Full=HSP 17.5-M gb|AAB03893.1| 17.5 kd heat shock protein Gmhsp17.6L [Glycine max]
Vr43715_seq1	55.3167	15.2684	1.85717	3.62295	1.52949e-288	4.32949e-287	ref|XP_003522277.1|17.9 kDa class II heat shock protein-like [Glycine max]
Vr27717_seq1	15.2479	4.23422	1.84845	3.60112	7.89501e-157	1.96822e-155	ref|XP_003535818.1|syntaxin-121-like isoform 1 [Glycine max] ref|XP_003535819.1|syntaxin-121-like isoform 2 [Glycine max]
Vr55277_seq1	12.5434	3.49513	1.84351	3.58881	4.22267e-33	6.72436e-32	ref|XP_003553873.1|lysine histidine transporter 1-like [Glycine max]
Vr57845_seq1	11.8739	3.32812	1.83502	3.56775	4.82797e-47	8.56372e-46	ref|XP_003554928.1|protein COBRA-like [Glycine max]
Vr23372_seq2	9.83322	2.75883	1.83361	3.56427	9.97429e-58	1.89254e-56	ref|XP_003538429.1|probable E3 ubiquitin-protein ligase HERC1-like [Glycine max]
Vr39777_seq1	131.578	36.9249	1.83326	3.56341	0	0	ref|XP_003531543.1|probable nitronate monooxygenase-like [Glycine max]
Vr15240_seq1	14.5851	4.10347	1.82958	3.55433	4.16353e-172	1.06504e-170	ref|NP_001239692.1| cytochrome P450 71A9 precursor [Glycine max] sp|O81970.1|C71A9_SOYBN RecName: Full=Cytochrome P450 71A9; AltName: Full=Cytochrome P450 CP1 emb|CAA71513.1| putative cytochrome P450 [Glycine max]
Vr39010_seq1	77.279	21.815	1.82476	3.54248	0	0	ref|XP_003523121.1|probable pectate lyase 22-like [Glycine max]
Vr39779_seq1	85.7366	24.2473	1.82209	3.53593	2.1263e-234	5.79992e-233	ref|XP_003520939.1|tubulin beta-2 chain-like [Glycine max]
Vr42970_seq1	26.8117	7.59426	1.81988	3.53051	0	0	ref|XP_003518449.1|glucan endo-1,3-beta-glucosidase 3-like [Glycine max]
Vr41790_seq1	25.211	7.15102	1.81783	3.52551	2.87333e-113	6.61351e-112	ref|XP_003547618.1|cationic peroxidase 2-like [Glycine max]
Vr49576_seq1	21.379	6.07156	1.81606	3.52117	2.5646e-51	4.67588e-50	ref|XP_003521772.1|L-allo-threonine aldolase-like [Glycine max]
Vr39578_seq1	137.438	39.358	1.80405	3.492	0	0	ref|XP_003529032.1|stellacyanin-like [Glycine max]
Vr55757_seq1	18.296	5.26071	1.7982	3.47786	3.4211e-211	9.14266e-210	ref|XP_003517579.1|heat shock cognate 70 kDa protein 4-like [Glycine max]
Vr13494_seq1	219.243	63.0437	1.79811	3.47763	0	0	ref|XP_003554459.1|putative syntaxin-24-like [Glycine max]
Vr32314_seq1	560.529	161.484	1.7954	3.47112	0	0	emb|CAX94843.1| myo-inositol 1-phosphate synthase [Phaseolus vulgaris]
Vr53705_seq1	11.6439	3.37566	1.78633	3.44936	5.15868e-60	9.92357e-59	ref|XP_003538429.1|probable E3 ubiquitin-protein ligase HERC1-like [Glycine max]
Vr52049_seq1	9.82842	2.85024	1.78587	3.44827	4.3718e-136	1.05782e-134	ref|XP_003535635.1|receptor-like serine/threonine-protein kinase At4g25390-like [Glycine max]
Vr45630_seq1	18.4015	5.3449	1.78359	3.44281	4.15168e-173	1.06308e-171	ref|NP_001238408.1| tyrosine aminotransferase [Glycine max] gb|AAY21813.1| tyrosine aminotransferase [Glycine max]
Vr13716_seq1	22.3494	6.49981	1.78177	3.43848	1.0373e-256	2.88187e-255	ref|XP_003550037.1|cyclin-D3-2-like [Glycine max]
Vr22288_seq1	28.4911	8.31931	1.77598	3.4247	2.58007e-212	6.90231e-211	ref|XP_003536091.1|E3 ubiquitin-protein ligase ATL6-like [Glycine max]
Vr39225_seq1	88.2369	25.7733	1.7755	3.42357	0	0	ref|XP_003534655.1|cationic peroxidase 1-like [Glycine max]
Vr50868_seq1	11.248	3.29043	1.77332	3.4184	5.80544e-135	1.40116e-133	ref|XP_003555644.1|putative peptide/nitrate transporter At5g19640-like [Glycine max]
Vr45578_seq1	13.8586	4.1048	1.75539	3.37618	2.62908e-124	6.21784e-123	ref|XP_003546301.1|transcription repressor MYB6 [Glycine max]
Vr37851_c0_seq3	9.55083	2.83769	1.75091	3.36571	3.51929e-90	7.5802e-89	ref|XP_003539805.1|lysine histidine transporter 1-like [Glycine max]
Vr41289_seq1	32.4633	9.66605	1.74781	3.35849	1.01697e-264	2.83674e-263	dbj|BAA25899.1| Bd 30K [Glycine max] gb|ABC56139.1| 34 kDa maturing seed protein [Glycine max] gb|ACG59282.1| major allergen Gly m Bd 30K [Glycine max] gb|ACM89583.1| maturing seed protein [Glycine max] gb|ACO55749.1| Gly m Bd 30K allergen [Glycine max] gb|ADW08728.1| P34 allergen [Glycine max] gb|ADW08729.1| P34 allergen [Glycine max] gb|ADW08730.1| P34 allergen [Glycine max] gb|ADW08731.1| P34 …
Vr39825_seq1	61.4472	18.4415	1.73639	3.33201	0	0	ref|XP_003526631.1|photosystem II 22 kDa protein, chloroplastic-like [Glycine max]
Vr44383_seq1	41.1011	12.3962	1.72928	3.31563	6.02777e-143	1.47342e-141	ref|XP_003519372.1|18.2 kDa class I heat shock protein [Glycine max]
Vr39905_seq1	104.749	31.6419	1.72703	3.31046	0	0	ref|XP_003523269.1|peroxidase 52-like isoform 1 [Glycine max]
Vr46055_seq1	34.225	10.3624	1.72369	3.3028	4.40376e-224	1.1906e-222	ref|XP_003538574.1|small heat shock protein, chloroplastic-like [Glycine max]
Vr49737_seq1	17.1893	5.21721	1.72016	3.29472	1.03903e-121	2.44298e-120	ref|XP_003523081.1|dof zinc finger protein DOF5.6 [Glycine max]
Vr48430_seq1	11.3745	3.45353	1.71965	3.29358	2.04096e-159	5.10475e-158	ref|XP_003525127.1|ABC transporter G family member 5-like [Glycine max]
Vr48153_seq1	21.6904	6.60411	1.71562	3.28439	2.82729e-126	6.73451e-125	ref|XP_004505363.1|glucan endo-1,3-beta-glucosidase-like protein At1g69295-like isoform X1 [Cicer arietinum]
Vr19900_seq1	13.4418	4.09543	1.71464	3.28215	4.6575e-54	8.65473e-53	ref|XP_003541285.1|LOB domain-containing protein 41-like [Glycine max]
Vr43497_seq1	34.0315	10.4674	1.70097	3.25119	9.90849e-155	2.46456e-153	ref|XP_003525060.1|ethylene-responsive transcription factor ERF060-like [Glycine max]
Vr24750_seq2	34.7787	10.7237	1.6974	3.24316	1.16276e-256	3.22925e-255	ref|XP_003553928.1|ribonucleoside-diphosphate reductase small chain-like [Glycine max]
Vr53943_seq1	13.5321	4.17302	1.69722	3.24276	3.62005e-67	7.18421e-66	ref|NP_001234130.1| cytosolic class II small heat shock protein HCT2 [Solanum lycopersicum] gb|AAC36312.1| cytosolic class II small heat shock protein HCT2 [Solanum lycopersicum]
Vr36096_seq1	146.754	45.4313	1.69164	3.23024	0	0	ref|XP_003544396.1|galactose oxidase-like [Glycine max]
Vr39999_seq1	57.1364	17.6903	1.69145	3.2298	0	0	ref|XP_003529214.1|1-aminocyclopropane-1-carboxylate oxidase homolog 4-like isoform 1 [Glycine max] ref|XP_003529215.1|1-aminocyclopropane-1-carboxylate oxidase homolog 4-like isoform 2 [Glycine max]
Vr41131_seq1	52.1251	16.141	1.69125	3.22937	1.72374e-180	4.46159e-179	ref|XP_003531102.1|ATP-dependent zinc metalloprotease FTSH 2, chloroplastic-like [Glycine max]
Vr31230_seq1	100.108	31.0796	1.68752	3.22102	0	0	gb|AAU08208.1| chloroplast ferritin precursor [Vigna angularis]
Vr50284_seq1	10.9511	3.40164	1.68677	3.21936	5.46369e-70	1.09971e-68	ref|XP_003524361.1|expansin-like B1-like [Glycine max]
Vr14346_seq2	39.555	12.3361	1.68098	3.20645	0	0	ref|XP_003545925.1|stem-specific protein TSJT1-like [Glycine max]
Vr44244_seq1	27.8605	8.71803	1.67615	3.19573	2.46813e-191	6.47375e-190	ref|XP_003544998.1|cyclin-dependent kinase B2-2-like [Glycine max]
Vr34241_c0_seq7	20.2666	6.35596	1.67292	3.1886	4.94885e-263	1.37942e-261	gb|ABH02880.1| MYB transcription factor MYB174 [Glycine max]
Vr23305_seq2	13.8465	4.3605	1.66696	3.17544	1.58536e-249	4.36646e-248	ref|XP_004497211.1|mechanosensitive ion channel protein 6-like isoform X1 [Cicer arietinum]
Vr48475_seq1	14.5632	4.60017	1.66257	3.16581	1.88136e-24	2.72427e-23	ref|XP_003599025.1| Siroheme synthase [Medicago truncatula] gb|AES69276.1| Siroheme synthase [Medicago truncatula]
Vr40291_seq1	107.022	33.8122	1.66229	3.16519	0	0	sp|Q8W3P8.1|AOG_PHAAN RecName: Full=Abscisate beta-glucosyltransferase; AltName: Full=ABA-glucosyltransferase dbj|BAB83692.1| ABA-glucosyltransferase [Vigna angularis]
Vr47086_seq1	16.6977	5.29445	1.6571	3.15381	6.46054e-49	1.16158e-47	ref|XP_003529014.1|hydroquinone glucosyltransferase-like [Glycine max]
Vr29060_seq1	14.3597	4.57835	1.64913	3.13644	1.9161e-158	4.78773e-157	ref|NP_001238710.1| CPD photolyase [Glycine max] dbj|BAG12106.1| CPD photolyase [Glycine max]
Vr39292_seq1	91.1429	29.1289	1.64568	3.12895	1.37786e-202	3.65287e-201	gb|EMS47381.1| Histone H3.2 [Triticum urartu]
Vr21890_seq1	10.5981	3.39785	1.64112	3.11907	3.39512e-113	7.80979e-112	ref|XP_003519204.1|omega-hydroxypalmitate O-feruloyl transferase-like [Glycine max]
Vr62530_seq1	24.0253	7.70361	1.64095	3.11871	1.5228e-96	3.35362e-95	ref|XP_003618790.1| 18.2 kDa class I heat shock protein [Medicago truncatula] gb|AES75008.1| 18.2 kDa class I heat shock protein [Medicago truncatula]
Vr42089_seq1	51.4868	16.525	1.63956	3.1157	1.22258e-276	3.44036e-275	ref|XP_003611828.1| Esterase PIR7B [Medicago truncatula] gb|AES94786.1| Esterase PIR7B [Medicago truncatula] gb|AFK42075.1| unknown [Medicago truncatula]
Vr41762_seq1	13.2284	4.26097	1.63438	3.10454	5.36554e-105	1.20879e-103	ref|XP_003556683.1|LOW QUALITY PROTEIN: polygalacturonase-like [Glycine max]
Vr49613_seq1	16.2352	5.24538	1.63	3.09513	2.06203e-45	3.61648e-44	gb|ACL98486.1| starch synthase IIb precursor [Vigna radiata]
Vr51681_seq1	9.94292	3.23468	1.62005	3.07385	3.3062e-18	4.38486e-17	ref|XP_003531261.1|LOW QUALITY PROTEIN: nucleobase-ascorbate transporter 2-like [Glycine max]
Vr40165_seq1	64.3954	21.0118	1.61576	3.06472	6.6085e-261	1.83867e-259	gb|AFW58221.1| histone H3.2 [Zea mays]
Vr43650_seq1	27.0405	8.83807	1.61332	3.05954	3.16017e-62	6.13934e-61	sp|O98997.2|RCA_PHAAU RecName: Full=Ribulose bisphosphate carboxylase/oxygenase activase, chloroplastic; Short=RA; Short=RuBisCO activase; Flags: Precursor gb|AAD20019.2| rubisco activase [Vigna radiata]
Vr47147_seq1	12.3935	4.05685	1.61116	3.05497	1.52344e-37	2.52209e-36	ref|XP_003542160.1|probable xyloglucan endotransglucosylase/hydrolase protein 23-like [Glycine max]
Vr14990_seq1	70.5044	23.148	1.60683	3.04581	0	0	ref|XP_003555206.1|hippocampus abundant transcript 1 protein-like [Glycine max]
Vr35207_seq2	311.642	102.484	1.60448	3.04087	0	0	ref|XP_003537598.1|isoflavone reductase-like [Glycine max]
Vr45405_seq1	30.3688	9.99006	1.60402	3.0399	1.4022e-101	3.13132e-100	ref|XP_003627707.1| hypothetical protein MTR_8g036790 [Medicago truncatula] gb|AET02183.1| hypothetical protein MTR_8g036790 [Medicago truncatula]
Vr38843_seq1	132.88	43.7654	1.60226	3.0362	0	0	ref|XP_003548239.1|CDGSH iron-sulfur domain-containing protein 2-like [Glycine max]
Vr39072_seq1	67.9597	22.3961	1.60143	3.03444	2.52168e-157	6.29063e-156	ref|XP_003623208.1| Glutathione S-transferase GST [Medicago truncatula] gb|AES79426.1| Glutathione S-transferase GST [Medicago truncatula] gb|AFK36177.1| unknown [Medicago truncatula]
Vr43160_seq1	43.8942	14.4692	1.60104	3.03363	0	0	ref|XP_003525821.1|L-lactate dehydrogenase A-like [Glycine max]
Vr60819_seq1	9.7959	3.23408	1.59882	3.02896	4.55097e-18	6.0232e-17	ref|XP_003553873.1|lysine histidine transporter 1-like [Glycine max]
Vr36654_c1_seq1	11.4624	3.79638	1.59421	3.01929	3.85703e-90	8.30297e-89	ref|XP_004238970.1|aspartic proteinase nepenthesin-2-like [Solanum lycopersicum]
Vr30794_seq2	35.5603	11.7989	1.59161	3.01386	4.13249e-278	1.16503e-276	ref|XP_003524329.1|ethylene-responsive transcription factor ERF114-like [Glycine max]
Vr44850_seq1	25.0832	8.32285	1.59157	3.01378	8.97549e-204	2.38365e-202	ref|XP_003548246.1|enolase-like [Glycine max]
Vr39136_seq1	90.9086	30.2628	1.58687	3.00397	0	0	ref|XP_003521264.1|histone H2A variant 1-like [Glycine max] ref|XP_003554274.1|histone H2A variant 1-like [Glycine max]
Vr38459_seq1	444.321	147.996	1.58604	3.00224	0	0	ref|NP_001238474.1| glucan endo-1,3-beta-glucosidase precursor [Glycine max] sp|Q03773.1|E13A_SOYBN RecName: Full=Glucan endo-1,3-beta-glucosidase; AltName: Full=(1->3)-beta-glucan endohydrolase; Short=(1->3)-beta-glucanase; AltName: Full=Beta-1,3-endoglucanase; Flags: Precursor gb|AAA33946.1| beta-1,3-endoglucanase (EC 3.2.1.39) [Glycine max]
Vr37538_c1_seq1	21.6182	7.22282	1.58161	2.99304	8.71527e-272	2.4444e-270	ref|XP_003533931.1|trihelix transcription factor GT-2-like [Glycine max]
Vr13007_seq1	10.6751	3.5718	1.57952	2.98871	1.24261e-45	2.18334e-44	ref|XP_003526850.1|trihelix transcription factor GT-2-like [Glycine max]
Vr43124_seq1	35.5982	11.9169	1.5788	2.98721	4.36385e-230	1.18568e-228	ref|XP_003522775.1|purine permease 1-like [Glycine max]
Vr24999_c1_seq1	30.1898	10.1209	1.57673	2.98293	1.173e-119	2.74112e-118	ref|XP_003534948.1|protein LURP-one-related 6-like [Glycine max]
Vr39996_seq1	91.9353	30.8479	1.57545	2.98028	0	0	ref|XP_003534444.1|probable calcium-binding protein CML45-like [Glycine max]
Vr42329_seq1	43.1058	14.4661	1.57521	2.97978	0	0	ref|XP_003543173.1|prenyl transferase-like isoform 1 [Glycine max]
Vr38539_seq1	310.902	104.522	1.57265	2.97451	0	0	gb|AAM19764.1| elongation factor 1 alpha [Helianthus annuus x Helianthus debilis subsp. debilis]
Vr46892_seq1	16.5722	5.57397	1.57199	2.97314	8.42801e-61	1.62618e-59	ref|XP_003549848.1|probable calcium-binding protein CML31-like [Glycine max]
Vr13275_seq1	52.3474	17.607	1.57197	2.9731	4.15637e-254	1.14931e-252	gb|AEX38000.1| glutathione transferase [Phaseolus vulgaris]
Vr65203_seq1	9.88575	3.32572	1.57169	2.97252	2.33234e-18	3.1008e-17	gb|AET22415.1| beta tubulin [Citrus sinensis] gb|AET22432.1| beta tubulin [Citrus maxima]
Vr45602_seq1	38.0334	12.8106	1.56992	2.96889	5.32605e-164	1.34266e-162	ref|XP_004512966.1|multiprotein-bridging factor 1c-like [Cicer arietinum]
Vr13725_seq1	232.385	78.3482	1.56855	2.96606	0	0	ref|XP_003526670.1|bidirectional sugar transporter SWEET1-like [Glycine max]
Vr53569_seq1	15.7281	5.31591	1.56496	2.95869	1.75442e-62	3.41095e-61	ref|NP_001238271.1| MYB transcription factor MYB92 [Glycine max] gb|ABH02844.1| MYB transcription factor MYB92 [Glycine max]
Vr38362_seq1	230.514	78.566	1.55288	2.93402	0	0	gb|AAC49370.1| non-specific lipid transfer-like protein [Phaseolus vulgaris]
Vr41169_seq1	51.2721	17.4973	1.55104	2.93028	4.1732e-135	1.00753e-133	gb|EOA34158.1| hypothetical protein CARUB_v10021660mg, partial [Capsella rubella]
Vr15087_seq1	11.5019	3.9285	1.54982	2.9278	1.69656e-109	3.86425e-108	ref|XP_003523886.1|cytochrome P450 82A1-like [Glycine max]
Vr39534_seq1	105.154	36.0483	1.54451	2.91704	0	0	ref|XP_003544219.1|expansin-A4-like [Glycine max]
Vr37778_c0_seq8	15.1466	5.19933	1.54259	2.91318	3.7724e-273	1.05961e-271	ref|XP_003518545.1|pentatricopeptide repeat-containing protein At3g06920-like [Glycine max]
Vr25638_seq1	17.1909	5.906	1.54139	2.91076	4.79428e-142	1.17041e-140	ref|XP_003531559.1|NAC domain-containing protein 68-like [Glycine max]
Vr39230_seq1	69.8382	24.0225	1.53963	2.9072	2.16818e-170	5.53332e-169	ref|XP_003544219.1|expansin-A4-like [Glycine max]
Vr13838_seq1	38.9795	13.4139	1.53898	2.9059	0	0	ref|XP_003518665.1|polygalacturonase At1g48100-like [Glycine max]
Vr40631_seq1	54.5341	18.7826	1.53776	2.90343	0	0	ref|NP_001236690.1| senescence-inducible chloroplast stay-green protein 2 [Glycine max] gb|AAW82960.1| senescence-inducible chloroplast stay-green protein 2 [Glycine max]
Vr51789_seq1	10.4834	3.61276	1.53694	2.90177	1.73695e-54	3.23631e-53	ref|XP_003540338.1|protein THYLAKOID FORMATION1, chloroplastic-like [Glycine max]
Vr40469_seq1	83.1654	28.7057	1.53464	2.89717	0	0	ref|NP_001241302.1| peroxisomal (S)-2-hydroxy-acid oxidase GLO1-like [Glycine max] dbj|BAG09382.1| peroxisomal glycolate oxidase [Glycine max]
Vr39227_seq1	138.534	48.1097	1.52584	2.87954	6.06002e-197	1.59773e-195	gb|EOA34158.1| hypothetical protein CARUB_v10021660mg, partial [Capsella rubella]
Vr22747_seq1	185.362	64.4788	1.52345	2.87477	6.51667e-184	1.6936e-182	ref|XP_003594840.1| Histone H3, partial [Medicago truncatula] gb|AES65091.1| Histone H3, partial [Medicago truncatula]
Vr38639_seq1	279.724	97.3491	1.52276	2.87341	0	0	ref|XP_003546882.1|ADP,ATP carrier protein 1, mitochondrial-like [Glycine max]
Vr37829_seq1	9.70918	3.39494	1.51596	2.8599	1.78481e-124	4.22374e-123	ref|XP_003532576.1|kinesin-1-like [Glycine max]
Vr38297_seq1	451.579	157.989	1.51515	2.85829	0	0	gb|ABS10822.1| elongation factor 1-alpha [Phaseolus vulgaris]
Vr41941_seq1	41.4765	14.5232	1.51393	2.85588	0	0	ref|XP_003533818.1|CBL-interacting serine/threonine-protein kinase 1-like [Glycine max]
Vr29254_seq1	62.1167	21.7612	1.51322	2.85447	0	0	ref|XP_004492068.1|BAG family molecular chaperone regulator 6-like [Cicer arietinum]
Vr43802_seq1	16.375	5.73791	1.5129	2.85382	3.71942e-60	7.16032e-59	ref|XP_003610558.1| Cysteine proteinase inhibitor [Medicago truncatula] gb|AES92755.1| Cysteine proteinase inhibitor [Medicago truncatula]
Vr38309_seq1	306.365	107.614	1.50938	2.84688	0	0	gb|AAF79822.1|AC026875_2 T6D22.2 [Arabidopsis thaliana]
Vr43326_seq1	28.5127	10.0561	1.50353	2.83536	1.34652e-73	2.74417e-72	ref|XP_003522989.1|xylem cysteine proteinase 2-like [Glycine max]
Vr34938_seq1	2270.66	809.051	1.48881	2.80657	0	0	gb|AAC49369.1| proline-rich 14 kDa protein [Phaseolus vulgaris]
Vr41934_seq1	53.2218	19.0055	1.4856	2.80034	2.00669e-250	5.53287e-249	ref|XP_003552083.1|ethylene-responsive transcription factor ERF060-like [Glycine max]
Vr42283_seq1	32.2169	11.5073	1.48527	2.7997	3.18038e-105	7.17767e-104	ref|XP_003543318.1|glutaredoxin-C9-like [Glycine max]
Vr39309_seq1	121.692	43.5043	1.48401	2.79725	0	0	ref|XP_003533309.1|late embryogenesis abundant protein Lea5-like [Glycine max]
Vr47844_seq1	22.5352	8.05677	1.48391	2.79706	5.02331e-142	1.22594e-140	ref|XP_003536543.1|probable carboxylesterase 1-like [Glycine max]
Vr33691_seq1	30.8179	11.0196	1.48369	2.79664	1.13104e-165	2.86165e-164	ref|XP_003522724.1|serine/threonine-protein kinase Aurora-1-like [Glycine max]
Vr21548_seq1	32.6827	11.7069	1.48117	2.79175	5.91825e-204	1.57282e-202	ref|XP_003554139.1|strictosidine synthase 1-like [Glycine max]
Vr52662_seq1	12.6506	4.5361	1.47968	2.78887	5.14333e-76	1.05749e-74	ref|XP_003529914.1|3-methyl-2-oxobutanoate hydroxymethyltransferase-like [Glycine max]
Vr49190_seq1	12.6053	4.53933	1.47348	2.77691	4.72235e-110	1.07689e-108	ref|XP_003529702.1|prolycopene isomerase, chloroplastic-like [Glycine max]
Vr38266_seq1	494.951	178.278	1.47316	2.77629	0	0	ref|NP_001242531.1| ribulose bisphosphate carboxylase/oxygenase activase 1, chloroplastic-like [Glycine max] gb|ADD60244.1| rubisco activase [Glycine max]
Vr43879_seq1	27.0712	9.76304	1.47135	2.77282	7.0736e-40	1.19116e-38	ref|XP_003532965.1|chaperone protein dnaJ 13-like [Glycine max]
Vr13830_seq1	15.3244	5.55419	1.46418	2.75907	8.15761e-111	1.86361e-109	ref|XP_003547855.1|probable calcium-binding protein CML16-like [Glycine max]
Vr39058_seq1	166.304	60.2957	1.46369	2.75814	5.84777e-162	1.46837e-160	gb|EMS47381.1| Histone H3.2 [Triticum urartu]
Vr14115_seq1	12.7686	4.63263	1.4627	2.75623	4.22496e-46	7.45091e-45	ref|XP_003518630.1|putative glutamine amidotransferase-like protein RP404-like [Glycine max]
Vr44901_seq1	25.8146	9.37268	1.46165	2.75424	1.3756e-88	2.94713e-87	ref|XP_003621474.1| Malonyl-CoA isoflavone 7-O-glucoside-6'-O-malonyltransferase [Medicago truncatula] gb|AES77692.1| Malonyl-CoA isoflavone 7-O-glucoside-6'-O-malonyltransferase [Medicago truncatula]
Vr52951_seq1	11.3513	4.12886	1.45904	2.74925	1.97614e-20	2.71209e-19	gb|ABI16015.1| Dof14, partial [Glycine max]
Vr34954_c1_seq1	921.487	335.614	1.45716	2.74568	0	0	ref|XP_003614382.1| hypothetical protein MTR_5g050970 [Medicago truncatula] gb|AES97340.1| hypothetical protein MTR_5g050970 [Medicago truncatula]
Vr67841_seq1	17.3397	6.35971	1.44705	2.72649	8.41354e-67	1.66842e-65	ref|XP_002512742.1| heat shock protein, putative [Ricinus communis] gb|EEF49245.1| heat shock protein, putative [Ricinus communis]
Vr44499_seq1	21.413	7.85816	1.44622	2.72494	1.25756e-77	2.59958e-76	ref|XP_003516408.1|patellin-6-like [Glycine max]
Vr42149_seq1	53.3029	19.5664	1.44583	2.7242	6.2939e-51	1.1448e-49	ref|XP_003529636.1|5'-adenylylsulfate reductase 3, chloroplastic-like [Glycine max]
Vr39778_seq1	43.9094	16.1617	1.44195	2.71687	4.74505e-59	9.08222e-58	ref|XP_003552297.1|cationic peroxidase 1-like [Glycine max]
Vr49899_seq1	10.8667	4.00609	1.43965	2.71254	6.37358e-50	1.15244e-48	ref|XP_003527778.1|zinc finger protein 3-like [Glycine max]
Vr37440_seq2	9.7316	3.58914	1.43904	2.7114	5.05523e-68	1.00795e-66	gb|AFN88217.1| anthocyanidin 3-O-glucosyltransferase 1-like protein [Phaseolus vulgaris]
Vr39095_seq1	137.659	50.8274	1.43742	2.70836	0	0	ref|XP_003554078.1|metacaspase-9-like [Glycine max]
Vr40338_seq1	57.2134	21.1402	1.43636	2.70638	0	0	ref|XP_003536885.1|ABC transporter C family member 4-like [Glycine max]
Vr48071_seq1	16.7775	6.19981	1.43624	2.70614	3.40653e-23	4.85826e-22	ref|XP_003551763.1|LOW QUALITY PROTEIN: agmatine coumaroyltransferase-like [Glycine max]
Vr36822_seq1	267.459	98.8376	1.43619	2.70605	0	0	gb|AAA87182.1| auxin-induced protein [Vigna radiata]
Vr44677_seq1	22.7729	8.42018	1.43539	2.70456	2.63282e-209	7.03112e-208	ref|XP_003518578.1|E3 ubiquitin-protein ligase ORTHRUS 2-like [Glycine max]
Vr13612_c1_seq1	29.2466	10.8493	1.43067	2.69572	2.10857e-40	3.57117e-39	ref|XP_003517512.1|dynamin-related protein 5A-like isoform 2 [Glycine max]
Vr36307_c0_seq3	11.7014	4.3554	1.42581	2.68665	7.27099e-96	1.59393e-94	ref|XP_003550007.1|protein SHORT-ROOT-like [Glycine max]
Vr34289_seq2	91.2697	33.9788	1.4255	2.68608	0	0	ref|XP_002523505.1| apolipoprotein d, putative [Ricinus communis] gb|EEF38844.1| apolipoprotein d, putative [Ricinus communis]
Vr12901_seq1	35.6593	13.2793	1.4251	2.68533	1.44147e-180	3.73225e-179	ref|XP_003552695.1|heat shock cognate 70 kDa protein-like [Glycine max]
Vr49868_seq1	9.98887	3.72491	1.42312	2.68164	4.60871e-44	8.01494e-43	ref|XP_003525590.1|high-affinity nitrate transporter 3.1-like [Glycine max]
Vr46258_seq1	15.8927	5.9291	1.42247	2.68045	4.39558e-100	9.77029e-99	ref|XP_003547979.1|uncharacterized hydrolase yugF-like [Glycine max]
Vr37096_seq1	1122.05	418.733	1.42203	2.67963	0	0	gb|AEX38001.1| glutathione transferase [Phaseolus vulgaris]
Vr39180_seq1	171.373	64.0191	1.42057	2.67691	0	0	ref|XP_003538325.1|cationic peroxidase 1-like [Glycine max]
Vr29766_seq2	9.70699	3.64551	1.4129	2.66272	9.28603e-120	2.17133e-118	ref|XP_003517636.1|probable glutamate carboxypeptidase 2-like [Glycine max]
Vr38560_seq1	248.064	93.5374	1.4071	2.65203	0	0	gb|AAK15049.1|AF238384_1 asparaginyl endopeptidase [Vigna radiata]
Vr43714_seq1	22.7627	8.58703	1.40644	2.65082	2.61102e-103	5.85471e-102	ref|NP_001235877.1| PR-5b protein precursor [Glycine max] dbj|BAH01715.1| PR-5 protein [Glycine max]
Vr34266_seq1	20.7087	7.8166	1.40562	2.64932	1.47772e-182	3.8326e-181	ref|XP_003524102.1|reticuline oxidase-like protein-like [Glycine max]
Vr42973_seq1	32.0609	12.1146	1.40407	2.64647	8.42992e-219	2.26789e-217	ref|XP_003540541.1|beta-glucosidase 13-like [Glycine max]
Vr32973_seq1	27.5342	10.4182	1.40212	2.6429	9.04741e-25	1.31607e-23	ref|XP_004504869.1|18.2 kDa class I heat shock protein-like [Cicer arietinum]
Vr38643_seq1	252.841	95.7473	1.40093	2.64071	0	0	dbj|BAM93579.1| asparagine synthase [Vigna unguiculata]
Vr38677_seq1	172.884	65.5067	1.40009	2.63918	0	0	ref|XP_003554422.1|60S acidic ribosomal protein P2B-like [Glycine max]
Vr24273_seq2	10.2324	3.8858	1.39686	2.63328	8.54888e-79	1.77487e-77	ref|XP_003531700.1|(6-4)DNA photolyase-like [Glycine max]
Vr38208_seq1	572.775	218.25	1.39199	2.6244	0	0	dbj|BAA12982.1| PNDKN1 [Pisum sativum]
Vr25011_seq1	12.9462	4.9345	1.39155	2.62361	1.70486e-85	3.6171e-84	ref|XP_003531359.1|ethylene-responsive transcription factor ERF060-like [Glycine max] gb|AAQ57226.1| DREB2 [Glycine max]
Vr39702_seq1	106.912	40.8023	1.3897	2.62025	0	0	ref|XP_003519813.1|auxin-induced protein 5NG4-like [Glycine max]
Vr37295_c1_seq1	11.4713	4.37832	1.38958	2.62002	7.16119e-101	1.59547e-99	ref|XP_003537458.1|aspartic proteinase nepenthesin-2-like [Glycine max]
Vr44784_seq1	24.6724	9.42021	1.38907	2.61909	1.40221e-178	3.61835e-177	ref|XP_003516408.1|patellin-6-like [Glycine max]
Vr43333_seq1	27.0717	10.3444	1.38794	2.61705	1.67124e-165	4.22562e-164	ref|XP_003530205.1|cyclin-dependent kinase B1-2-like [Glycine max]
Vr41271_seq1	39.3777	15.0814	1.38461	2.61102	1.18061e-187	3.08292e-186	gb|ACM89628.1| TIR-NBS-LRR type disease resistance protein [Glycine max]
Vr39153_seq1	214.407	82.1852	1.3834	2.60883	0	0	ref|XP_003543204.1|pathogen-related protein-like [Glycine max]
Vr41553_seq1	22.9899	8.82137	1.38193	2.60616	4.21758e-109	9.59493e-108	ref|XP_003537709.1|upstream activation factor subunit UAF30-like [Glycine max]
Vr52519_seq1	13.0061	4.99587	1.38038	2.60336	5.7012e-79	1.18526e-77	ref|XP_003528639.1|F-box/kelch-repeat protein At3g06240-like [Glycine max]
Vr50148_seq1	13.7843	5.29969	1.37904	2.60095	1.68696e-78	3.49856e-77	ref|XP_003553682.1|3'-N-debenzoyl-2'-deoxytaxol N-benzoyltransferase-like [Glycine max]
Vr49125_seq1	33.7296	12.9772	1.37804	2.59915	1.63258e-104	3.67258e-103	ref|XP_003534672.1|isoliquiritigenin 2'-O-methyltransferase-like [Glycine max]
Vr44003_seq1	45.2474	17.4118	1.37777	2.59866	4.31774e-163	1.08632e-161	ref|XP_003529636.1|5'-adenylylsulfate reductase 3, chloroplastic-like [Glycine max]
Vr32129_seq1	10.0399	3.87947	1.37181	2.58795	6.68464e-30	1.02976e-28	gb|ABC47847.1| N-hydroxycinnamoyl/benzoyltransferase 5 [Glycine max]
Vr46540_seq1	18.9481	7.34461	1.36729	2.57986	1.44097e-27	2.16485e-26	ref|NP_001236507.1| chalcone reductase [Glycine max] gb|ACH42079.1| chalcone reductase [Glycine max]
Vr38454_seq1	203.063	78.8848	1.3641	2.57416	0	0	ref|XP_003546983.1|60S ribosomal protein L38-like [Glycine max]
Vr17354_seq1	9.66839	3.76171	1.36189	2.57021	2.94357e-60	5.66959e-59	ref|XP_003545292.1|phytoene synthase, chloroplastic-like [Glycine max]
Vr31177_c0_seq4	154.28	60.087	1.36043	2.56761	0	0	gb|ADR30786.1| histone H2B1 [Hevea brasiliensis]
Vr44209_seq1	34.1432	13.3128	1.35879	2.56469	1.01069e-75	2.07579e-74	ref|XP_003551761.1|anthocyanin 5-aromatic acyltransferase-like [Glycine max]
Vr46558_seq1	12.9578	5.0565	1.35761	2.5626	6.05757e-53	1.11534e-51	ref|XP_003520953.1|probable glutathione S-transferase-like [Glycine max]
Vr50664_seq1	18.5904	7.25734	1.35704	2.5616	3.18208e-64	6.24696e-63	ref|XP_003552695.1|heat shock cognate 70 kDa protein-like [Glycine max]
Vr38305_seq1	742.696	291.019	1.35166	2.55205	0	0	sp|P14298.2|CFI_PHAVU RecName: Full=Chalcone--flavonone isomerase; Short=Chalcone isomerase emb|CAA78763.1| chalcone isomerase [Phaseolus vulgaris]
Vr38703_seq1	253.367	99.2932	1.35146	2.5517	0	0	ref|XP_003543170.1|secologanin synthase-like [Glycine max]
Vr36231_seq1	74.128	29.0892	1.34954	2.5483	0	0	ref|NP_001236824.1| thiamin biosynthetic enzyme [Glycine max] dbj|BAA88228.1| thiamin biosynthetic enzyme [Glycine max]
Vr39414_seq1	90.7987	35.6675	1.34806	2.5457	1.45515e-90	3.13866e-89	gb|AEZ49170.1| 60S ribosomal protein L12 [Wolffia australiana]
Vr39742_seq1	87.9514	34.5832	1.34663	2.54318	1.17001e-291	3.31685e-290	ref|XP_003621457.1| Histone H3 [Medicago truncatula] gb|AES77675.1| Histone H3 [Medicago truncatula]
Vr45270_seq1	22.166	8.71905	1.34611	2.54225	1.01718e-117	2.36976e-116	ref|XP_003539952.1|ras-related protein RABA1f-like [Glycine max]
Vr38709_seq1	150.723	59.311	1.34552	2.54122	0	0	ref|XP_003526796.1|ubiquinol-cytochrome c reductase complex 6.7 kDa protein-like [Glycine max]
Vr39250_seq1	73.0345	28.7477	1.34513	2.54054	8.10648e-251	2.23593e-249	gb|EMS67926.1| Histone H4 [Triticum urartu]
Vr36323_seq1	33.5373	13.2318	1.34176	2.5346	9.81435e-217	2.63109e-215	ref|XP_003552581.1|anthocyanin 5-aromatic acyltransferase-like [Glycine max]
Vr36055_seq1	51.2577	20.249	1.33992	2.53137	4.0247e-185	1.04739e-183	ref|XP_003554461.1|putative syntaxin-24-like [Glycine max]
Vr42063_seq1	50.24	19.863	1.33876	2.52933	1.74618e-47	3.10669e-46	gb|AAQ19040.1| P-type H+-ATPase [Phaseolus acutifolius]
Vr13451_seq1	103.498	41.052	1.33408	2.52115	0	0	ref|XP_003524122.1|bax inhibitor 1-like [Glycine max]
Vr38255_seq1	305.038	120.996	1.33403	2.52107	0	0	gb|AAA92063.1| cysteinyl endopeptidase [Vigna radiata]
Vr52567_seq1	10.1208	4.01494	1.33387	2.52079	4.16883e-40	7.04492e-39	ref|XP_003536878.1|endoglucanase 17-like [Glycine max]
Vr40526_seq1	26.0787	10.3484	1.33346	2.52006	6.76782e-66	1.33756e-64	ref|XP_002430908.1| histone H4, putative [Pediculus humanus corporis] gb|EEB18170.1| histone H4, putative [Pediculus humanus corporis]
Vr13612_seq1	17.3947	6.91465	1.33092	2.51562	1.28633e-55	2.41022e-54	ref|XP_003517512.1|dynamin-related protein 5A-like isoform 2 [Glycine max]
Vr49719_seq1	16.5607	6.6145	1.32406	2.5037	1.21209e-45	2.13021e-44	gb|ACL98486.1| starch synthase IIb precursor [Vigna radiata]
Vr56548_seq1	10.0815	4.03143	1.32235	2.50073	3.9742e-70	8.00333e-69	ref|XP_003523343.1|mitochondrial chaperone BCS1-like isoform 1 [Glycine max] ref|XP_003523344.1|mitochondrial chaperone BCS1-like isoform 2 [Glycine max]
Vr44529_seq1	30.0838	12.073	1.3172	2.49182	6.93299e-111	1.58479e-109	ref|XP_003550939.1|two-component response regulator-like APRR2-like [Glycine max]
Vr39721_seq1	57.9111	23.2484	1.31671	2.49097	0	0	ref|XP_003533787.1|subtilisin-like protease-like [Glycine max]
Vr23213_seq1	109.051	43.8111	1.31563	2.48911	5.15261e-127	1.22772e-125	gb|EMS67926.1| Histone H4 [Triticum urartu]
Vr39945_seq1	89.3348	35.9059	1.315	2.48802	0	2.05944e-307	ref|XP_003591157.1| hypothetical protein MTR_1g083420 [Medicago truncatula] gb|AES61408.1| hypothetical protein MTR_1g083420 [Medicago truncatula] gb|AFK34547.1| unknown [Medicago truncatula] gb|AFK48995.1| unknown [Medicago truncatula]
Vr48697_seq1	18.4439	7.41354	1.31491	2.48787	3.54649e-19	4.77391e-18	ref|XP_003610978.1| Dynamin-related protein 1A [Medicago truncatula] gb|AES93936.1| Dynamin-related protein 1A [Medicago truncatula]
Vr66641_seq1	11.9742	4.81701	1.31371	2.48581	5.25834e-26	7.76268e-25	ref|XP_003553202.1|non-specific lipid-transfer protein-like [Glycine max]
Vr42662_seq1	40.9685	16.4886	1.31304	2.48465	2.06921e-79	4.31119e-78	ref|XP_003540210.1|aspartic proteinase-like protein 2-like [Glycine max]
Vr13948_seq1	58.5993	23.6591	1.30849	2.47682	0	0	ref|XP_003527512.1|adipocyte plasma membrane-associated protein-like [Glycine max]
Vr32892_seq1	17.5498	7.08713	1.30818	2.47629	1.99879e-107	4.53507e-106	ref|XP_003539598.1|protein SPA1-RELATED 3-like [Glycine max]
Vr43694_seq1	43.6438	17.6756	1.30401	2.46915	1.64336e-38	2.74318e-37	gb|AEY83985.1| heat shock protein 101 KDa, partial [Triticum aestivum] gb|AEY83986.1| heat shock protein 101 KDa, partial [Triticum aestivum]
Vr31836_seq1	12.2504	4.97163	1.30104	2.46406	2.25705e-53	4.16681e-52	ref|XP_003538193.1|zinc finger protein ZAT5-like [Glycine max]
Vr30968_seq2	554.235	224.949	1.3009	2.46382	0	0	ref|NP_001239642.1| glutathione S-transferase GST 22 [Glycine max] gb|ACU13210.1| unknown [Glycine max]
Vr39739_seq1	51.8734	21.1187	1.29647	2.45628	2.44176e-198	6.44438e-197	ref|XP_003595823.1| hypothetical protein MTR_2g062220 [Medicago truncatula] gb|ABN08129.1| hypothetical protein MtrDRAFT_AC155880g29v2 [Medicago truncatula] gb|AES66074.1| hypothetical protein MTR_2g062220 [Medicago truncatula] gb|AFK39386.1| unknown [Medicago truncatula]
Vr37913_c1_seq2	10.2989	4.20495	1.29233	2.44923	1.32504e-74	2.7105e-73	ref|XP_003534150.1|MATE efflux family protein DTX1-like [Glycine max]
Vr42209_seq1	32.6197	13.35	1.2889	2.44342	5.22317e-142	1.2743e-140	ref|XP_003550939.1|two-component response regulator-like APRR2-like [Glycine max]
Vr39282_seq1	99.3514	40.6776	1.28831	2.44241	0	0	gb|AEI69730.1| heme oxygenase 1 [Glycine max]
Vr48646_seq1	9.64688	3.95391	1.28678	2.43983	3.14957e-15	3.89042e-14	ref|XP_002872035.1| hypothetical protein ARALYDRAFT_910318 [Arabidopsis lyrata subsp. lyrata] gb|EFH48294.1| hypothetical protein ARALYDRAFT_910318 [Arabidopsis lyrata subsp. lyrata]
Vr22762_seq2	161.253	66.1209	1.28615	2.43876	0	0	ref|NP_001237377.1| peroxidase, pathogen-induced precursor [Glycine max] gb|AAC98519.1| peroxidase precursor [Glycine max]
Vr24262_seq1	27.0477	11.0988	1.28511	2.437	7.11449e-83	1.50152e-81	ref|XP_003554557.1|probable WRKY transcription factor 23-like [Glycine max]
Vr40989_seq1	52.8309	21.7456	1.28066	2.4295	1.94947e-244	5.3577e-243	ref|XP_004492035.1|ethylene-responsive transcription factor ERF113-like, partial [Cicer arietinum]
Vr22652_seq1	28.3051	11.6583	1.2797	2.42789	4.18855e-64	8.21439e-63	ref|XP_003524810.1|ATP-dependent zinc metalloprotease FTSH 2, chloroplastic-like [Glycine max]
Vr40960_seq1	55.5062	22.879	1.27863	2.42608	4.94984e-251	1.36625e-249	ref|NP_001238407.1| 14-3-3 protein SGF14f [Glycine max] gb|ADU60527.1| SGF14f [Glycine max]
Vr44556_seq1	22.1779	9.14653	1.27783	2.42474	2.40595e-45	4.21869e-44	ref|XP_003552568.1|putative endo-1,3(4)-beta-glucanase 2-like [Glycine max]
Vr13202_seq1	55.6429	22.9985	1.27466	2.41942	0	0	ref|XP_003529084.1|cytidine deaminase-like [Glycine max]
Vr36449_seq2	12.4757	5.17027	1.27081	2.41297	4.95528e-100	1.1008e-98	ref|XP_003519370.1|rop guanine nucleotide exchange factor 1-like [Glycine max]
Vr52423_seq1	10.6693	4.42677	1.26914	2.41018	5.65833e-58	1.07522e-56	ref|XP_003536109.1|benzyl alcohol O-benzoyltransferase-like [Glycine max]
Vr47418_seq1	25.87	10.7459	1.2675	2.40744	2.79686e-146	6.86513e-145	ref|XP_003550515.1|UDP-glycosyltransferase 73C4-like [Glycine max]
Vr34322_seq1	146.748	60.9897	1.2667	2.4061	0	0	ref|XP_003528948.1|LOB domain-containing protein 41-like [Glycine max]
Vr36946_seq1	52.8038	21.9772	1.26463	2.40266	6.93502e-293	1.96818e-291	ref|XP_003531851.1|UDP-glycosyltransferase 83A1-like [Glycine max]
Vr38938_seq1	166.903	69.4878	1.26418	2.4019	0	0	ref|NP_001237135.1| glyceraldehyde-3-phosphate dehydrogenase B subunit [Glycine max] gb|ABA86964.1| glyceraldehyde-3-phosphate dehydrogenase B subunit [Glycine max]
Vr38632_seq1	181.334	75.5023	1.26406	2.4017	0	0	ref|XP_003530388.1|endoglucanase 6-like [Glycine max]
Vr37408_seq2	240.73	100.329	1.26268	2.39941	0	0	dbj|BAB86921.1| glucosyltransferase-3 [Vigna angularis]
Vr13100_seq1	12.7475	5.32981	1.25805	2.39173	8.32145e-74	1.69815e-72	ref|XP_004501234.1|probable sarcosine oxidase-like [Cicer arietinum]
Vr23791_seq2	10.6572	4.46736	1.25433	2.38557	1.37403e-55	2.57391e-54	ref|XP_003539911.1|expansin-A16-like [Glycine max]
Vr45661_seq1	21.6443	9.07376	1.25421	2.38537	1.38937e-169	3.54101e-168	ref|XP_003544638.1|uncharacterized aarF domain-containing protein kinase At4g31390, chloroplastic-like [Glycine max]
Vr35622_seq2	43.4874	18.2816	1.2502	2.37875	3.82593e-250	1.05451e-248	ref|XP_003548327.1|probable NAD(P)H-dependent oxidoreductase 1-like [Glycine max]
Vr50677_seq1	15.6681	6.58797	1.24992	2.37829	7.54418e-47	1.33507e-45	ref|XP_003521772.1|L-allo-threonine aldolase-like [Glycine max]
Vr40161_seq1	70.8408	29.7974	1.24939	2.37741	0	0	gb|AFN88222.1| VQ motif-containing protein [Phaseolus vulgaris]
Vr38163_seq1	921.157	387.733	1.24838	2.37575	0	0	ref|XP_003519003.1|UDP-glycosyltransferase 85A3-like [Glycine max]
Vr39964_seq1	61.7347	25.9885	1.24821	2.37546	2.49826e-76	5.14345e-75	gb|EOY31040.1| Ribosomal protein L7Ae/L30e/S12e/Gadd45 family protein isoform 1 [Theobroma cacao] gb|EOY31041.1| Ribosomal protein L7Ae/L30e/S12e/Gadd45 family protein isoform 1 [Theobroma cacao]
Vr44992_seq1	20.534	8.65653	1.24615	2.37208	8.03423e-111	1.83597e-109	ref|XP_003534459.1|2-aminoethanethiol dioxygenase-like [Glycine max]
Vr22583_seq1	195.541	82.4371	1.2461	2.372	0	0	ref|XP_003521575.1|sucrose synthase 2-like [Glycine max]
Vr41613_seq1	29.5426	12.4669	1.24469	2.36968	2.51922e-173	6.45286e-172	ref|XP_003524582.1|peptidyl-prolyl cis-trans isomerase CYP40-like [Glycine max]
Vr38201_seq1	287.486	121.61	1.24123	2.364	0	0	ref|XP_002271801.1|40S ribosomal protein S29-like [Vitis vinifera] ref|XP_002277856.1|40S ribosomal protein S29-like isoform 1 [Vitis vinifera] ref|XP_002510113.1| 40S ribosomal protein S29, putative [Ricinus communis] ref|XP_003517600.1|40S ribosomal protein S29-like [Glycine max] ref|XP_003536587.1|40S ribosomal protein S29 [Glycine max] ref|XP_003537955.1|40S ribosomal protein S29-like isoform…
Vr41567_seq1	27.8853	11.8084	1.2397	2.36149	1.82701e-40	3.09637e-39	ref|XP_003537789.1|60S ribosomal protein L7a-like [Glycine max]
Vr34711_seq1	21.1125	8.95935	1.23663	2.35647	1.5012e-139	3.64853e-138	ref|XP_003516385.1|ninja-family protein AFP2-like [Glycine max]
Vr36668_seq1	10.3266	4.39721	1.2317	2.34843	1.91243e-68	3.82011e-67	ref|XP_003519477.1|UDP-glycosyltransferase 92A1-like [Glycine max]
Vr27046_seq2	20.3205	8.65628	1.23112	2.34748	1.01203e-170	2.58448e-169	ref|XP_003546045.1|heat stress transcription factor A-4a-like [Glycine max]
Vr39433_seq1	73.9321	31.5259	1.22966	2.34512	5.9899e-172	1.53172e-170	ref|XP_003523163.1|mitochondrial import inner membrane translocase subunit Tim8-like [Glycine max]
Vr33834_c0_seq5	41.1371	17.5568	1.22841	2.34308	0	0	ref|XP_003526594.1|sulfate transporter 1.3-like [Glycine max]
Vr32519_c0_seq3	40.9311	17.47	1.22832	2.34293	0	0	ref|XP_003527445.1|probable protein phosphatase 2C 52-like [Glycine max]
Vr39243_seq1	83.7062	35.7446	1.22761	2.34179	5.29815e-226	1.43444e-224	tpg|DAA40122.1| TPA: histone H4.3 [Zea mays]
Vr43194_seq1	22.5743	9.64361	1.22704	2.34086	1.40942e-37	2.33433e-36	ref|XP_004502000.1|UDP-glycosyltransferase 85A3-like, partial [Cicer arietinum]
Vr23724_seq1	16.6233	7.12123	1.22301	2.33433	4.409e-27	6.59153e-26	emb|CAA75381.1| translation elongation factor-TU [Glycine max]
Vr38356_seq1	431.676	185.066	1.22191	2.33255	0	0	gb|EOY23660.1| Ubiquitin supergroup,Ribosomal protein L40e [Theobroma cacao]
Vr43121_seq1	23.8486	10.2313	1.22091	2.33094	1.60586e-76	3.30973e-75	ref|XP_003517582.1|mavicyanin-like [Glycine max]
Vr29727_seq2	20.0778	8.63403	1.2175	2.32543	2.066e-125	4.90587e-124	ref|XP_004496448.1|ethylene-responsive transcription factor ERF110-like [Cicer arietinum]
Vr44967_seq1	19.2856	8.2983	1.21664	2.32405	1.583e-15	1.97513e-14	ref|XP_003554096.1|nascent polypeptide-associated complex subunit alpha-like protein-like [Glycine max]
Vr51110_seq1	10.705	4.60969	1.21554	2.32228	8.15389e-15	9.98001e-14	ref|XP_003530255.1|UPF0503 protein At3g09070, chloroplastic-like [Glycine max]
Vr38236_seq1	246.126	106.029	1.21493	2.3213	0	0	gb|ADC29516.1| polyubiquitin [Citrus sinensis] gb|AFB18313.1| ubiquitin, partial [Citrus maxima]
Vr44073_seq1	19.493	8.40343	1.21391	2.31965	1.11842e-91	2.42054e-90	ref|XP_003538176.1|exosome complex component MTR3-like [Glycine max]
Vr35735_seq2	183.663	79.244	1.21269	2.31769	0	0	ref|XP_002533104.1| histone h2a, putative [Ricinus communis] gb|EEF29276.1| histone h2a, putative [Ricinus communis]
Vr14294_seq1	10.5743	4.56267	1.21261	2.31757	2.95959e-63	5.7746e-62	ref|XP_003542037.1|scarecrow-like protein 33-like [Glycine max]
Vr38200_seq1	441.174	190.575	1.21099	2.31496	0	0	ref|XP_003526531.1|aspartic proteinase nepenthesin-1-like [Glycine max]
Vr45148_seq1	18.6697	8.08004	1.20827	2.3106	2.39569e-89	5.14702e-88	ref|XP_003540205.1|zinc finger protein ZAT5-like [Glycine max]
Vr13719_seq1	32.9344	14.2667	1.20694	2.30848	2.29909e-176	5.91874e-175	ref|XP_003539067.1|UDP-glycosyltransferase 76E11-like [Glycine max]
Vr13961_seq1	17.8525	7.73516	1.20662	2.30797	2.83625e-98	6.26787e-97	ref|XP_004513655.1|carboxylesterase 1-like [Cicer arietinum]
Vr22872_seq1	521.496	226.676	1.20202	2.30062	0	0	ref|NP_001238374.1| 60S acidic ribosomal protein P0 [Glycine max] sp|P50346.1|RLA0_SOYBN RecName: Full=60S acidic ribosomal protein P0 gb|AAB63814.1| acidic ribosomal protein P0 [Glycine max]
Vr55719_seq1	9.49587	4.14704	1.19522	2.2898	4.99406e-18	6.60049e-17	ref|XP_003541430.1|probable pectate lyase 12-like [Glycine max]
Vr34515_c0_seq4	47.4114	20.7061	1.19518	2.28973	4.41336e-203	1.17085e-201	ref|XP_003538397.1|probable calcium-binding protein CML27-like isoform 1 [Glycine max] ref|XP_003538398.1|probable calcium-binding protein CML27-like isoform 2 [Glycine max] ref|XP_003538399.1|probable calcium-binding protein CML27-like isoform 3 [Glycine max]
Vr23847_c0_seq3	17.2962	7.56579	1.19289	2.2861	5.54773e-106	1.25464e-104	ref|XP_003548944.1|GEM-like protein 5-like [Glycine max]
Vr38109_seq1	1900.78	831.664	1.19252	2.28552	0	0	ref|XP_003540176.1|aquaporin PIP2-7 [Glycine max]
Vr63355_seq1	10.409	4.55753	1.1915	2.2839	1.63413e-24	2.36672e-23	ref|XP_003551200.1|probable WRKY transcription factor 33 [Glycine max]
Vr39609_seq1	98.2077	43.0059	1.1913	2.28358	3.10073e-266	8.65861e-265	ref|XP_003540543.1|60S ribosomal protein L3-like [Glycine max]
Vr36549_seq1	22.5379	9.87077	1.19112	2.28329	1.47526e-129	3.53273e-128	ref|XP_003524954.1|pheophorbide a oxygenase, chloroplastic-like [Glycine max]
Vr32941_c0_seq6	10.6543	4.66917	1.1902	2.28184	2.19979e-39	3.69377e-38	ref|XP_003610624.1| Histone deacetylase [Medicago truncatula] gb|AES93582.1| Histone deacetylase [Medicago truncatula] gb|AFK46388.1| unknown [Medicago truncatula]
Vr38888_seq1	59.8784	26.2709	1.18857	2.27927	0	0	ref|XP_003532933.1|mitogen-activated protein kinase 2-like [Glycine max]
Vr38732_seq1	216.423	95.0991	1.18635	2.27576	0	0	ref|XP_003547685.1|succinate dehydrogenase [ubiquinone] iron-sulfur subunit 2, mitochondrial-like [Glycine max]
Vr15042_seq1	173.048	76.047	1.18621	2.27553	0	0	ref|XP_002263599.1|heat shock cognate 70 kDa protein isoform 1 [Vitis vinifera]
Vr29020_seq1	18.0704	7.94321	1.18583	2.27495	2.18893e-146	5.37638e-145	ref|XP_003521592.1|protein PROLIFERA-like [Glycine max]
Vr53178_seq1	11.6784	5.13937	1.18418	2.27234	6.20656e-20	8.46183e-19	ref|XP_004492555.1|probable receptor-like protein kinase At5g15080-like [Cicer arietinum]
Vr50813_seq1	12.7701	5.62232	1.18354	2.27133	3.22593e-51	5.87325e-50	ref|XP_003545308.1|BRI1 kinase inhibitor 1-like [Glycine max]
Vr43538_seq1	13.4319	5.91636	1.18288	2.2703	1.24698e-93	2.7157e-92	ref|XP_003540050.1|indole-3-acetic acid-amido synthetase GH3.6-like [Glycine max]
Vr41063_seq1	40.6924	17.973	1.17893	2.26409	6.37855e-160	1.59589e-158	ref|NP_001238595.1| ethylene-responsive element binding factor 4 [Glycine max] gb|ACE76905.1| ethylene-responsive element binding factor 4 [Glycine max]
Vr39551_seq1	75.4027	33.3198	1.17823	2.263	0	0	ref|XP_003546281.1|reticuline oxidase-like protein-like [Glycine max]
Vr42676_seq1	25.6631	11.3424	1.17797	2.26259	3.1292e-106	7.07888e-105	ref|XP_003526223.1|UPF0326 protein At4g17486 [Glycine max] gb|ACU14968.1| unknown [Glycine max]
Vr35961_c0_seq6	15.9165	7.03513	1.17787	2.26243	1.88592e-226	5.10963e-225	ref|XP_003527521.1|probable nucleoredoxin 2-like isoform 2 [Glycine max]
Vr12820_seq1	16.2239	7.18202	1.17566	2.25896	1.87424e-57	3.5527e-56	ref|XP_004491314.1|transcription factor JUNGBRUNNEN 1-like isoform X2 [Cicer arietinum]
Vr63183_seq1	9.70503	4.30685	1.1721	2.2534	1.0289e-14	1.25672e-13	ref|XP_004504328.1|probable acyl-activating enzyme 18, peroxisomal-like [Cicer arietinum]
Vr43111_seq1	26.4562	11.7434	1.17176	2.25286	7.37924e-110	1.68127e-108	dbj|BAC77533.1| plasma membrane H+-ATPase [Sesbania rostrata]
Vr51251_seq1	13.1267	5.83057	1.1708	2.25136	1.02965e-72	2.0906e-71	ref|XP_003530979.1|monoglyceride lipase-like [Glycine max]
Vr39596_seq1	82.8961	36.8772	1.16857	2.24789	8.15975e-161	2.04488e-159	ref|XP_003523292.1|60S ribosomal protein L10-like [Glycine max]
Vr45531_seq1	15.1286	6.74606	1.16517	2.24259	2.37681e-77	4.9106e-76	ref|XP_003526693.1|RNA polymerase sigma factor rpoD-like [Glycine max]
Vr41471_seq1	32.9091	14.6768	1.16495	2.24225	1.78812e-87	3.81917e-86	ref|XP_003529404.1|40S ribosomal protein S16-like [Glycine max]
Vr37907_c0_seq3	12.2994	5.48791	1.16426	2.24118	7.45927e-150	1.84158e-148	ref|XP_003553474.1|calcium-transporting ATPase 12, plasma membrane-type-like [Glycine max]
Vr13802_seq1	42.2704	18.8613	1.16422	2.24112	2.35423e-122	5.54553e-121	ref|XP_003552827.1|wound-induced protein 1-like [Glycine max]
Vr38844_seq1	207.623	92.6457	1.16417	2.24104	0	0	dbj|BAI22477.1| delta 1-pyrroline-5-carboxylate synthase [Vigna unguiculata]
Vr39725_seq1	127.787	57.1637	1.16057	2.23545	4.063e-193	1.0668e-191	ref|XP_003536673.1|sulfate transporter 3.1-like [Glycine max]
Vr13418_seq1	239.158	106.991	1.16048	2.23532	0	0	ref|XP_003608708.1| 40S ribosomal protein S30 [Medicago truncatula] ref|XP_003611308.1| 40S ribosomal protein S30 [Medicago truncatula] gb|AES90905.1| 40S ribosomal protein S30 [Medicago truncatula] gb|AES94266.1| 40S ribosomal protein S30 [Medicago truncatula]
Vr43992_c1_seq1	28.5927	12.802	1.15927	2.23345	6.18438e-121	1.45096e-119	ref|XP_003525150.1|alcohol dehydrogenase 1B-like [Glycine max]
Vr40146_seq1	55.0935	24.6838	1.15832	2.23197	2.53701e-115	5.87119e-114	ref|XP_003555294.1|LOW QUALITY PROTEIN: probable beta-D-xylosidase 5-like [Glycine max]
Vr40472_seq1	35.9306	16.1177	1.15657	2.22927	9.48761e-146	2.32434e-144	emb|CAA61279.1| basic chitinase class 3 [Vigna unguiculata]
Vr13405_seq1	636.074	285.329	1.15657	2.22926	0	0	ref|XP_003517567.1|12-oxophytodienoate reductase 2-like [Glycine max]
Vr39412_seq1	91.9861	41.3145	1.15477	2.22649	1.32328e-75	2.71635e-74	ref|XP_003540201.1|probable xyloglucan endotransglucosylase/hydrolase protein 32-like [Glycine max]
Vr31797_seq2	96.7815	43.4843	1.15424	2.22566	0	0	sp|Q01899.1|HSP7M_PHAVU RecName: Full=Heat shock 70 kDa protein, mitochondrial; Flags: Precursor emb|CAA47345.1| 70 kDa heat shock protein [Phaseolus vulgaris]
Vr41961_seq1	54.5855	24.5542	1.15255	2.22306	2.61606e-163	6.58406e-162	ref|NP_001238204.1| NAC domain protein [Glycine max] gb|ACD39381.1| NAC domain protein [Glycine max]
Vr42030_seq1	20.3684	9.17031	1.15129	2.22113	1.92524e-211	5.14867e-210	ref|XP_003522510.1|probably inactive leucine-rich repeat receptor-like protein kinase At3g28040-like [Glycine max]
Vr38721_seq1	200.035	90.1455	1.14993	2.21902	0	0	sp|Q84XA3.1|IMDH_VIGUN RecName: Full=Inosine-5'-monophosphate dehydrogenase; Short=IMP dehydrogenase; Short=IMPD; Short=IMPDH gb|AAO40253.1| inosine monophosphate dehydrogenase [Vigna unguiculata]
Vr40606_seq1	63.8696	28.8758	1.14527	2.21187	2.36022e-299	6.71833e-298	ref|XP_003549466.1|pathogenesis-related protein 5-like, partial [Glycine max]
Vr53052_seq1	10.4276	4.71568	1.14487	2.21126	1.24325e-53	2.30298e-52	ref|XP_003530849.1|probable glucan endo-1,3-beta-glucosidase A6-like [Glycine max]
Vr32147_seq2	466.769	211.173	1.14429	2.21037	0	0	gb|AEZ56935.1| allantoinase [Phaseolus vulgaris]
Vr85607_seq1	13.0839	5.92218	1.14359	2.2093	4.57583e-25	6.68543e-24	sp|P30236.1|HSP41_SOYBN RecName: Full=22.0 kDa class IV heat shock protein; Flags: Precursor emb|CAA44882.1| heat shock protein [Glycine max]
Vr37110_seq2	18.7437	8.48772	1.14295	2.20833	6.48678e-82	1.36565e-80	ref|XP_003543172.1|secologanin synthase-like [Glycine max]
Vr44237_seq1	15.096	6.83826	1.14246	2.20758	3.22287e-34	5.17969e-33	ref|XP_003543626.1|ABC transporter G family member 36-like isoform 3 [Glycine max]
Vr20617_seq1	9.51971	4.33057	1.13636	2.19826	1.72731e-50	3.1314e-49	ref|XP_003548080.1|UDP-glycosyltransferase 74E2-like [Glycine max]
Vr48212_seq1	11.2441	5.11909	1.13521	2.1965	3.34583e-20	4.57792e-19	ref|XP_003543247.1|choline transporter-like protein 5-A-like [Glycine max]
Vr38253_seq1	493.933	225.045	1.1341	2.19482	0	0	ref|XP_003522832.1|arginine decarboxylase-like [Glycine max]
Vr38798_seq1	50.1437	22.8589	1.13331	2.19362	1.95278e-32	3.08528e-31	gb|EQM36023.1| hypothetical protein B571_24830 [Salmonella enterica subsp. enterica serovar Typhimurium str. STm1] gb|EQM57925.1| hypothetical protein B578_25935 [Salmonella enterica subsp. enterica serovar Typhimurium str. STm10]
Vr39011_seq1	92.6507	42.2415	1.13314	2.19336	0	0	ref|XP_003525227.1|40S ribosomal protein S2-4-like [Glycine max]
Vr13054_seq2	9.5267	4.35531	1.1292	2.18737	1.81205e-26	2.68698e-25	ref|XP_003536101.1|acyl carrier protein 1, chloroplastic-like [Glycine max]
Vr39300_seq1	85.4344	39.0696	1.12877	2.18672	7.12687e-153	1.76636e-151	ref|XP_003524608.1|mitochondrial import receptor subunit TOM5 homolog [Glycine max] ref|XP_003549571.1|mitochondrial import receptor subunit TOM5 homolog [Glycine max]
Vr41170_seq1	48.0446	21.9789	1.12826	2.18595	1.49263e-33	2.38438e-32	emb|CBN72504.1| putative autoinhibited H+ ATPase [Populus x canadensis]
Vr40512_seq1	54.8046	25.1192	1.12551	2.18178	2.07334e-292	5.87984e-291	ref|XP_003555891.1|trans-cinnamate 4-monooxygenase-like isoform 1 [Glycine max]
Vr38484_seq1	76.2287	34.9785	1.12387	2.1793	2.56659e-243	7.04362e-242	gb|AFW85570.1| 60S ribosomal protein L39, partial [Zea mays]
Vr13021_seq1	14.8861	6.84862	1.12008	2.17359	2.78984e-56	5.25828e-55	ref|XP_003530255.1|UPF0503 protein At3g09070, chloroplastic-like [Glycine max]
Vr46924_seq1	12.3782	5.69704	1.11952	2.17275	1.43329e-08	8.92493e-08	ref|XP_003554596.1|hydrophobic protein LTI6A-like [Glycine max]
Vr38006_seq13	681.482	313.787	1.11889	2.1718	0	0	sp|P49440.1|CHSY_PHAVU RecName: Full=Chalcone synthase 17; AltName: Full=Naringenin-chalcone synthase 17 emb|CAA29700.1| unnamed protein product [Phaseolus vulgaris]
Vr14509_seq1	81.5856	37.6548	1.11548	2.16667	0	0	ref|XP_003527434.1|ATP-dependent zinc metalloprotease FTSH, chloroplastic-like [Glycine max]
Vr12903_seq1	28.1251	12.9827	1.11527	2.16635	2.32149e-134	5.59593e-133	dbj|BAG50062.1| transcription factor C2H2 [Lotus japonicus]
Vr44798_seq1	15.4217	7.11876	1.11526	2.16635	1.09155e-100	2.42977e-99	ref|XP_003542961.1|long chain acyl-CoA synthetase 9, chloroplastic-like [Glycine max]
Vr47873_seq1	12.9793	5.99364	1.11471	2.16552	1.89384e-58	3.60862e-57	gb|ABM66368.1| mitochondrial alternative oxidase 2a [Vigna unguiculata]
Vr41427_seq1	43.0609	19.8956	1.11393	2.16434	8.95586e-225	2.42303e-223	ref|XP_003519436.1|protein-tyrosine-phosphatase IBR5-like [Glycine max]
Vr49513_seq1	16.0985	7.4408	1.11339	2.16354	1.71678e-48	3.07154e-47	ref|XP_003555668.1|thymidine kinase-like [Glycine max]
Vr43812_seq1	29.3602	13.5875	1.11158	2.16082	1.41637e-111	3.24441e-110	ref|NP_001237044.1| bZIP transcription factor bZIP68 [Glycine max] gb|ABI34650.1| bZIP transcription factor bZIP68 [Glycine max]
Vr48105_seq1	11.4286	5.29366	1.11032	2.15893	2.82107e-25	4.13193e-24	sp|O98997.2|RCA_PHAAU RecName: Full=Ribulose bisphosphate carboxylase/oxygenase activase, chloroplastic; Short=RA; Short=RuBisCO activase; Flags: Precursor gb|AAD20019.2| rubisco activase [Vigna radiata]
Vr41648_seq1	71.0898	32.9557	1.10912	2.15714	5.45441e-130	1.30696e-128	ref|XP_003556206.1|protein SENSITIVE TO PROTON RHIZOTOXICITY 1-like [Glycine max]
Vr57716_seq1	9.66508	4.49014	1.10602	2.15251	8.63935e-09	5.44974e-08	gb|EOY30810.1| ATP binding microtubule motor family protein isoform 6 [Theobroma cacao]
Vr41985_seq1	37.2768	17.3234	1.10556	2.15182	8.73098e-195	2.29639e-193	ref|XP_003540430.1|organic cation transporter protein-like isoform 1 [Glycine max]
Vr48110_seq1	10.0537	4.67385	1.10505	2.15106	5.01376e-17	6.48971e-16	ref|XP_003605638.1| hypothetical protein MTR_4g035220 [Medicago truncatula] gb|AES87835.1| hypothetical protein MTR_4g035220 [Medicago truncatula]
Vr44091_seq1	29.0245	13.4976	1.10457	2.15034	1.38269e-150	3.41697e-149	ref|XP_003538838.1|UDP-glycosyltransferase 73B3-like [Glycine max]
Vr13514_seq1	106.24	49.5128	1.10145	2.14571	0	0	gb|AFQ93673.1| Myb transcription factor [Glycine max]
Vr48334_seq1	10.4771	4.88414	1.10106	2.14512	1.22161e-17	1.60018e-16	ref|XP_003540071.1|putative gamma-glutamylcyclotransferase At3g02910-like [Glycine max]
Vr32100_c0_seq4	48.3998	22.5632	1.10103	2.14508	3.79826e-60	7.31026e-59	ref|XP_003531102.1|ATP-dependent zinc metalloprotease FTSH 2, chloroplastic-like [Glycine max]
Vr40610_seq1	43.2711	20.1923	1.0996	2.14295	1.58751e-52	2.91666e-51	ref|XP_004487625.1|probable histone H2A.1-like [Cicer arietinum]
Vr15024_seq1	80.2024	37.4656	1.09808	2.14069	8.35905e-179	2.15775e-177	gb|AAD47213.1|AF145386_1 hypersensitive reaction associated Ca2+-binding protein [Phaseolus vulgaris]
Vr32320_seq1	286.238	134.081	1.09412	2.13482	0	0	ref|XP_003544949.1|2-hydroxyacyl-CoA lyase-like [Glycine max]
Vr49494_seq1	9.6967	4.54299	1.09385	2.13443	4.93327e-10	3.35188e-09	dbj|BAJ16350.1| actin 2 [Papaver somniferum]
Vr39649_seq1	48.5274	22.7496	1.09296	2.13311	4.13008e-130	9.89937e-129	ref|XP_004493161.1|putative H/ACA ribonucleoprotein complex subunit 1-like protein 1-like isoform X2 [Cicer arietinum]
Vr48920_seq1	18.8561	8.84461	1.09216	2.13193	1.9601e-16	2.50574e-15	ref|XP_003523218.1|E3 ubiquitin-protein ligase RGLG1-like [Glycine max]
Vr50447_seq1	12.7729	5.99311	1.09171	2.13126	6.00161e-79	1.24737e-77	ref|XP_003532028.1|nucleobase-ascorbate transporter 6-like [Glycine max]
Vr43126_seq1	34.7769	16.3209	1.0914	2.13081	3.7433e-74	7.64708e-73	ref|XP_003532178.1|fasciclin-like arabinogalactan protein 1-like [Glycine max]
Vr23431_seq1	11.973	5.62562	1.0897	2.1283	6.85301e-80	1.43172e-78	ref|XP_003517361.1|LRR receptor-like serine/threonine-protein kinase GSO1-like [Glycine max]
Vr36475_c1_seq1	889.542	418.719	1.08708	2.12443	0	0	ref|XP_003544594.1|heat shock cognate protein 80-like [Glycine max]
Vr13365_c1_seq1	11.7986	5.55581	1.08655	2.12365	1.03009e-31	1.61547e-30	ref|XP_003539321.1|probable indole-3-acetic acid-amido synthetase GH3.1-like isoform 2 [Glycine max]
Vr38503_seq1	228.803	108.169	1.08082	2.11524	0	0	ref|NP_001237229.1| 40S ribosomal protein S13 [Glycine max] ref|XP_003525762.1|40S ribosomal protein S13-like [Glycine max] ref|XP_003525763.1|40S ribosomal protein S13-like [Glycine max] ref|XP_003549884.1|40S ribosomal protein S13-like [Glycine max] sp|P62302.1|RS13_SOYBN RecName: Full=40S ribosomal protein S13 gb|AAS47510.1| ribosomal protein S13 [Glycine max] gb|ABX71080.1| ribosomal protein …
Vr38093_seq1	2078.08	982.919	1.08011	2.1142	0	0	gb|AAB72149.1| putative aquaporin-1 [Phaseolus vulgaris]
Vr20861_seq1	18.3808	8.70152	1.07886	2.11236	1.488e-85	3.15963e-84	ref|XP_003537753.1|signal recognition particle 43 kDa protein, chloroplastic-like [Glycine max]
Vr23330_seq1	50.9757	24.204	1.07456	2.10608	1.56559e-67	3.11428e-66	ref|XP_003546751.1|secologanin synthase-like [Glycine max]
Vr37505_seq1	52.0582	24.7279	1.07398	2.10524	0	0	ref|XP_004493512.1|probable galactinol--sucrose galactosyltransferase 2-like [Cicer arietinum]
Vr13364_seq1	20.5807	9.77783	1.07371	2.10483	9.62961e-200	2.54411e-198	ref|XP_003530420.1|probable mitochondrial saccharopine dehydrogenase At5g39410-like [Glycine max]
Vr50532_seq1	16.0041	7.60849	1.07276	2.10346	3.76854e-13	4.21768e-12	ref|XP_003541256.1|putative endo-1,3(4)-beta-glucanase 2-like [Glycine max]
Vr43413_seq1	30.0818	14.3051	1.07236	2.10287	6.94275e-138	1.68523e-136	ref|XP_003551755.1|UDP-glycosyltransferase 83A1-like [Glycine max]
Vr36888_c0_seq3	12.1405	5.77341	1.07233	2.10283	1.83401e-65	3.61905e-64	ref|XP_003523988.1|putative cyclin-A3-1-like [Glycine max]
Vr40600_seq1	56.8316	27.0486	1.07114	2.10109	4.13048e-217	1.10849e-215	ref|NP_001238391.1| S-adenosyl-L-methionine:delta24-sterol-C-methyltransferase [Glycine max] gb|AAB04057.1| S-adenosyl-L-methionine:delta24-sterol-C-methyltransferase [Glycine max]
Vr21158_seq1	17.5216	8.33966	1.07107	2.101	4.72095e-70	9.50466e-69	ref|XP_003519463.1|uncharacterized membrane protein C2G11.09-like [Glycine max]
Vr46862_seq1	15.363	7.33361	1.06686	2.09487	1.91915e-66	3.79981e-65	ref|XP_003523437.1|aspartic proteinase Asp1-like [Glycine max]
Vr44274_seq1	57.3627	27.3903	1.06645	2.09427	1.025e-48	1.83772e-47	gb|AAM12529.1|AF462632_1 chalcone reductase [Pueraria montana var. lobata]
Vr40786_seq1	58.7674	28.079	1.06552	2.09293	1.64519e-136	3.98203e-135	ref|XP_003530978.1|annexin D5-like [Glycine max]
Vr39308_seq1	106.695	51.091	1.06235	2.08833	4.06454e-152	1.00607e-150	ref|XP_004516968.1|glucan endo-1,3-beta-glucosidase-like [Cicer arietinum]
Vr40278_seq1	104.823	50.4133	1.05608	2.07927	0	0	gb|AAF98157.1|AF258320_1 homoglutathione synthetase [Phaseolus vulgaris]
Vr42202_seq1	36.43	17.5605	1.0528	2.07455	1.32533e-117	3.08672e-116	ref|XP_003522462.1|patellin-5-like [Glycine max]
Vr13279_seq1	53.9207	25.9931	1.05271	2.07442	2.63493e-186	6.86419e-185	ref|XP_003527508.1|probable carboxylesterase 15-like isoform 1 [Glycine max]
Vr38156_seq1	836.188	403.71	1.05051	2.07126	0	0	gb|ACC77194.1| isoflavone synthase 1 [Vigna unguiculata] gb|ACC77195.1| isoflavone synthase 1 [Vigna unguiculata] gb|ACC77196.1| isoflavone synthase 1 [Vigna unguiculata] gb|ACF04274.1| isoflavone synthase 1 [Vigna unguiculata] gb|ACF04275.1| isoflavone synthase 1 [Vigna unguiculata] gb|ACF04276.1| isoflavone synthase 1 [Vigna unguiculata]
Vr13180_seq1	12.9249	6.24149	1.05019	2.0708	5.33502e-67	1.05849e-65	ref|XP_003519550.1|DNA primase small subunit-like [Glycine max]
Vr22971_seq1	437.064	211.1	1.04992	2.07041	0	0	emb|CAB17074.1| cysteine proteinase precursor [Phaseolus vulgaris]
Vr49046_seq1	17.1927	8.30755	1.0493	2.06952	3.72692e-61	7.20924e-60	ref|XP_003520282.1|epoxide hydrolase 2-like [Glycine max]
Vr39717_seq1	51.3831	24.835	1.04892	2.06898	8.36881e-107	1.89544e-105	ref|XP_003532348.1|mitochondrial import inner membrane translocase subunit Tim13-like [Glycine max] gb|ACU24526.1| unknown [Glycine max]
Vr45249_seq1	14.7854	7.14709	1.04874	2.06873	4.29979e-125	1.02007e-123	ref|XP_003629166.1| 2-succinylbenzoate-CoA ligase [Medicago truncatula] gb|AET03642.1| 2-succinylbenzoate-CoA ligase [Medicago truncatula]
Vr41202_seq1	33.1025	16.0033	1.04857	2.06848	5.29218e-87	1.12876e-85	gb|AEO20055.1| calmodulin [Phaseolus vulgaris]
Vr38416_seq1	325.034	157.141	1.04853	2.06843	1.55144e-203	4.11878e-202	gb|ADK25057.1| plasma membrane intrinsic protein [Glycine max]
Vr32757_seq2	43.6999	21.1542	1.04668	2.06578	1.10459e-169	2.81616e-168	ref|XP_003517190.1|probable salt tolerance-like protein At1g78600-like isoform 1 [Glycine max] ref|XP_003517191.1|probable salt tolerance-like protein At1g78600-like isoform 2 [Glycine max]
Vr38458_seq1	358.552	173.626	1.0462	2.06509	4.90152e-179	1.26568e-177	ref|NP_001238374.1| 60S acidic ribosomal protein P0 [Glycine max] sp|P50346.1|RLA0_SOYBN RecName: Full=60S acidic ribosomal protein P0 gb|AAB63814.1| acidic ribosomal protein P0 [Glycine max]
Vr44685_seq1	28.0091	13.5652	1.04599	2.06478	1.33188e-58	2.53973e-57	ref|XP_003536154.1|F-box protein PP2-B10-like [Glycine max]
Vr14170_seq1	13.5844	6.58148	1.04546	2.06403	7.41351e-29	1.12998e-27	gb|ADD60243.1| rubisco activase [Glycine max]
Vr41171_seq1	33.8712	16.4288	1.04383	2.0617	6.12477e-137	1.48385e-135	ref|XP_003550206.1|acidic mammalian chitinase-like [Glycine max]
Vr40761_seq1	48.0905	23.3281	1.04368	2.06149	2.09492e-34	3.37255e-33	emb|CAM31935.1| ATPase 3 [Arabidopsis thaliana] emb|CAM31936.1| ATPase 3 [Arabidopsis thaliana]
Vr51423_seq1	11.2085	5.44344	1.04201	2.05909	9.29109e-14	1.07006e-12	ref|XP_003554288.1|ATPase 11, plasma membrane-type-like [Glycine max]
Vr39251_seq1	141.493	68.72	1.04193	2.05897	0	0	ref|NP_001238561.1| chitinase class I precursor [Glycine max] gb|AAF17593.1|AF202731_1 chitinase class I [Glycine max] gb|AAK01734.1|AF335589_1 chitinase class I [Glycine max]
Vr13518_seq2	99.8296	48.5265	1.04069	2.05722	2.3493e-122	5.53561e-121	sp|P07218.2|PAL1_PHAVU RecName: Full=Phenylalanine ammonia-lyase class 1; AltName: Full=Phenylalanine ammonia-lyase class I
Vr44436_seq1	22.2278	10.8134	1.03955	2.05559	1.5123e-79	3.15431e-78	ref|XP_003520660.1|probable pectate lyase 12-like [Glycine max]
Vr38608_seq1	285.358	138.917	1.03855	2.05416	0	0	dbj|BAM93579.1| asparagine synthase [Vigna unguiculata]
Vr42339_seq1	45.7408	22.2889	1.03716	2.05218	3.28517e-34	5.27871e-33	gb|AAQ19040.1| P-type H+-ATPase [Phaseolus acutifolius]
Vr46432_seq1	15.3681	7.51179	1.03272	2.04587	4.3927e-48	7.84074e-47	ref|XP_003524781.1|reticuline oxidase-like protein-like [Glycine max]
Vr36844_seq1	37.1364	18.175	1.03088	2.04327	1.29548e-156	3.22752e-155	ref|XP_003554002.1|thioredoxin-like 1-1, chloroplastic-like [Glycine max]
Vr13495_seq1	106.453	52.0995	1.03087	2.04326	0	0	ref|XP_003529886.1|aspartic proteinase nepenthesin-1-like [Glycine max]
Vr47987_seq1	13.654	6.69705	1.02772	2.03881	1.14547e-51	2.09496e-50	ref|XP_003517712.1|protein TRANSPARENT TESTA 12-like [Glycine max]
Vr38172_seq1	291.261	142.971	1.02659	2.0372	0	0	ref|XP_002271801.1|40S ribosomal protein S29-like [Vitis vinifera] ref|XP_002277856.1|40S ribosomal protein S29-like isoform 1 [Vitis vinifera] ref|XP_002510113.1| 40S ribosomal protein S29, putative [Ricinus communis] ref|XP_003517600.1|40S ribosomal protein S29-like [Glycine max] ref|XP_003536587.1|40S ribosomal protein S29 [Glycine max] ref|XP_003537955.1|40S ribosomal protein S29-like isoform…
Vr44534_seq1	20.7912	10.2261	1.02371	2.03314	3.29495e-31	5.14105e-30	ref|XP_003549309.1|zinc finger protein 3-like [Glycine max]
Vr50789_seq1	11.052	5.43974	1.0227	2.03172	3.32427e-22	4.68244e-21	ref|XP_003552982.1|probable amino acid permease 7-like [Glycine max]
Vr38858_seq1	122.897	60.4908	1.02266	2.03167	2.2852e-206	6.08366e-205	ref|XP_002522429.1| 60S ribosomal protein L34, putative [Ricinus communis] gb|EEF39921.1| 60S ribosomal protein L34, putative [Ricinus communis]
Vr38237_seq1	419.607	207.426	1.01644	2.02293	0	0	gb|ACV72060.1| RACK1 [Phaseolus vulgaris]
Vr49828_seq1	9.88401	4.88964	1.01537	2.02142	8.16792e-40	1.37453e-38	ref|XP_003549530.1|nucleoporin Nup43-like [Glycine max]
Vr37094_c0_seq4	848.189	419.661	1.01516	2.02113	0	0	gb|AAS57912.1| 70 kDa heat shock cognate protein 1 [Vigna radiata]
Vr30835_seq1	120.831	59.8463	1.01366	2.01903	0	0	ref|XP_003523175.1|rRNA 2'-O-methyltransferase fibrillarin 2-like [Glycine max]
Vr13476_seq1	152.203	75.5555	1.01038	2.01445	0	0	ref|XP_004514829.1|uncharacterized endoplasmic reticulum membrane protein C16E8.02-like [Cicer arietinum]
Vr24240_seq2	20.0443	9.95212	1.01011	2.01407	4.36787e-175	1.12106e-173	ref|XP_003556258.1|protein CHUP1, chloroplastic-like [Glycine max]
Vr44204_seq1	14.028	6.96819	1.00945	2.01315	4.69211e-47	8.32659e-46	ref|XP_003538520.1|3'-hydroxy-N-methyl-(S)-coclaurine 4'-O-methyltransferase-like [Glycine max]
Vr38883_seq1	125.439	62.3117	1.00942	2.0131	0	0	ref|XP_003543212.1|epidermis-specific secreted glycoprotein EP1-like [Glycine max]
Vr43762_seq1	18.1387	9.01121	1.00928	2.0129	4.1687e-89	8.94872e-88	ref|XP_003536319.1|transcription factor bHLH30-like [Glycine max] gb|AEY78645.1| bHLH, partial [Glycine max]
Vr38439_seq1	262.331	130.422	1.0082	2.01141	0	0	ref|XP_003517345.1|60S ribosomal protein L26-1-like [Glycine max]
Vr46007_seq1	13.6212	6.77269	1.00806	2.0112	4.20447e-13	4.67955e-12	ref|XP_003624884.1| Nascent polypeptide-associated complex subunit alpha-like protein [Medicago truncatula] gb|AES81102.1| Nascent polypeptide-associated complex subunit alpha-like protein [Medicago truncatula]
Vr30040_seq1	20.4731	10.1884	1.0068	2.00945	1.02474e-43	1.77929e-42	ref|XP_003548014.1|dof zinc finger protein DOF3.4 [Glycine max]
Vr40660_seq1	49.6433	24.7085	1.00659	2.00916	1.4966e-305	4.26798e-304	ref|XP_003518940.1|gibberellin receptor GID1B-like [Glycine max]
Vr47137_seq1	15.1711	7.56574	1.00377	2.00523	2.57947e-88	5.52171e-87	ref|XP_003553140.1|aspartic proteinase nepenthesin-2-like [Glycine max]
Vr43847_seq1	23.0071	11.48	1.00295	2.0041	5.58411e-86	1.18804e-84	ref|XP_003543176.1|caffeic acid 3-O-methyltransferase-like [Glycine max]
Vr44173_seq1	30.5318	15.2417	1.00229	2.00318	2.03336e-47	3.61342e-46	ref|XP_003539085.1|GATA transcription factor 26-like [Glycine max]
Vr41175_seq1	60.4798	30.2077	1.00154	2.00213	3.36346e-135	8.12554e-134	ref|XP_003518007.1|expansin-A1-like [Glycine max]
Vr43254_seq1	23.0936	11.5348	1.00151	2.00209	6.22021e-60	1.19596e-58	ref|XP_003552294.1|alanine--glyoxylate aminotransferase 2 homolog 3, mitochondrial-like [Glycine max]
Vr49304_seq1	11.0446	5.52194	1.00009	2.00012	2.99936e-23	4.28236e-22	ref|XP_003547427.1|zinc finger protein ZAT11-like [Glycine max] gb|AAZ03389.1| C2H2 transcription factor [Glycine max]
