# Supplementary material for: Transcriptomic profiling provides molecular insights into hydrogen peroxide-induced adventitious rooting in mung bean seedlings
Source: BMC Genomics. 2017 Feb 17;18:188. doi: 10.1186/s12864-017-3576-y (PMC5316208; doi:10.1186/s12864-017-3576-y)
Supplement: Additional file 8: — List of differential expressed genes associated with plant hormone signalling. (XLSX 24 kb) [file 12864_2017_3576_MOESM8_ESM.xlsx]

## Sheet: TFs
Gene_ID	RPKM	RPKM	RPKM	RPKM	Log2(Foldchange)
	HO6	Wat6	HO24	Wat24	HO6:Wat6	HO24:Wat24	HO24:HO6
Vr23479_seq2	18.6822	9.25216	8.80403		1.0138		-1.08543	ref|XP_003530842.1|	ABC transporter B family member 15-like [Glycine max]
Vr46071_seq1	13.7371	6.84184			1.00562			ref|XP_003520656.1|	ABC transporter B family member 1-like [Glycine max]
Vr22461_seq2	60.8481	29.8445			1.02775			ref|XP_003525438.1|	ABC transporter B family member 25-like [Glycine max]
Vr29812_seq2	10.8489	4.37629			1.30977			ref|XP_003533440.1|	ABC transporter B family member 2-like [Glycine max]
Vr33014_c0_seq5	9.22177	3.4869			1.4031			ref|XP_003549000.1|	ABC transporter C family member 10-like [Glycine max]
Vr14320_seq1			35.0814	14.409		1.28373		ref|XP_003536438.1|	ABC transporter C family member 10-like [Glycine max]
Vr14469_seq1	72.5109	33.9679	23.981		1.09403		-1.59631	ref|XP_003527527.1|	ABC transporter C family member 12-like [Glycine max]
Vr33913_seq1	4.59561		2.03107	0.760721		1.4168	-1.17802	ref|XP_003530786.1|	ABC transporter C family member 3-like [Glycine max]
Vr40338_seq1	21.1402		57.2134				1.43636	ref|XP_003536885.1|	ABC transporter C family member 4-like [Glycine max]
Vr65373_seq1			5.13376	1.96036		1.38889		ref|XP_003541373.1|	ABC transporter C family member 5-like [Glycine max]
Vr53177_seq1	12.5501		4.57892				-1.45463	ref|XP_003588699.1|	ABC transporter family protein [Medicago truncatula]
Vr52055_seq1	1.54765		4.76171				1.6214	ref|XP_003556131.1|	ABC transporter G family member 8-like [Glycine max]
Vr41017_seq1	66.516		24.3439				-1.45014	ref|XP_003556255.1|	ABC transporter G family member 21-like [Glycine max]
Vr50534_seq1	6.02126	1.60794			1.90485			ref|XP_003519092.1|	ABC transporter G family member 22-like [Glycine max]
Vr53005_seq1	12.5405		4.02499				-1.63954	ref|XP_003549791.1|	ABC transporter G family member 32-like isoform 1 [Glycine max]
Vr63314_seq1	6.64871		1.69447				-1.97224	ref|XP_003524521.1|	ABC transporter G family member 32-like isoform 1 [Glycine max]
Vr23262_seq1	153.558		41.6933				-1.8809	ref|XP_003530098.1|	ABC transporter G family member 36-like [Glycine max]
Vr44237_seq1	6.83826		15.096				1.14246	ref|XP_003543626.1|	ABC transporter G family member 36-like isoform 3 [Glycine max]
Vr40542_seq1	58.9925	26.9493			1.13028			ref|XP_003555459.1|	ABC transporter G family member 39-like [Glycine max]
Vr48430_seq1	3.45353		11.3745				1.71965	ref|XP_003525127.1|	ABC transporter G family member 5-like [Glycine max]
Vr36416_seq27	17.2327		5.30228				-1.70046	ref|XP_003553946.1|	ABC transporter I family member 11, chloroplastic-like [Glycine max]
Vr27746_seq2	12.9319	5.67036	3.20819	6.59389	1.18942	-1.03937	-2.01111	ref|XP_003523569.1|	abscisic acid 8'-hydroxylase 1-like [Glycine max]
Vr14656_seq1			3.36757	7.24547		-1.10537		ref|XP_004506801.1|	abscisic acid receptor PYL4-like [Cicer arietinum]
Vr53527_seq1	1.92301	9.90864	1.73134	8.48352	-2.36532	-2.29277		ref|XP_003538484.1|	abscisic acid receptor PYL6-like [Glycine max]
Vr38774_seq1	260.023		64.3458				-2.01472	dbj|BAB83762.1|	ACC oxidase [Phaseolus lunatus]
Vr43821_seq1			13.3167	4.75487		1.48576		dbj|BAA19605.1|	ACC oxidase [Vigna angularis]
Vr44578_seq1			19.0074	7.46938		1.3475		dbj|BAA19605.1|	ACC oxidase [Vigna angularis]
Vr50066_seq1	11.1814		5.07925				-1.13842	ref|XP_003529081.1|	ACC oxidase 1-like [Glycine max]
Vr24569_seq2	6.17296		2.33819				-1.40057	ref|XP_003524628.1|	ACC oxidase homolog [Glycine max]
Vr39999_seq1	17.6903		57.1364				1.69145	ref|XP_003529214.1|	ACC oxidase homolog 4-like isoform 1 [Glycine max]
Vr44772_seq1			14.741	6.24768		1.23844		emb|CAA77688.1|	ACC synthase [Vigna radiata var. radiata]
Vr45385_seq1	9.61536		0.527848				-4.18715	dbj|BAA19161.1|	ACC synthase [Vigna radiata var. radiata]
Vr19212_seq1			9.52291	4.50128		1.08107		ref|XP_003520649.1|	ethylene-insensitive protein 2-like [Glycine max]
Vr53165_seq1	12.8435		5.03206	11.1819		-1.15194	-1.35181	ref|XP_003539361.1|	ethylene-overproduction protein 1-like [Glycine max]
Vr48553_seq1	16.7007		7.85632				-1.08798	ref|XP_003551231.1|	ethylene-overproduction protein 1-like [Glycine max]
Vr23986_seq1	23.2845		10.7385				-1.11658	ref|XP_003544898.1|	ethylene-overproduction protein 1-like [Glycine max]
Vr51878_seq1	10.737		4.0221				-1.41657	ref|XP_003551231.1|	ethylene-overproduction protein 1-like [Glycine max]
Vr58418_seq1	5.16501		2.39381				-1.10946	ref|XP_003556265.1|	AP2/ERF and B3 domain-containing transcription repressor TEM1-like [Glycine max]
Vr47577_seq1			13.1929	5.83799		1.17622		ref|XP_003541472.1|	AP2-like ethylene-responsive transcription factor AIL5-like [Glycine max]
Vr28232_seq1	0.821034		10.2352				3.63995	ref|XP_003517351.1|	AP2-like ethylene-responsive transcription factor AIL6-like [Glycine max]
Vr31238_c0_seq6	5.85223	2.29706			1.3492			ref|XP_003554171.1|	AP2-like ethylene-responsive transcription factor At2g41710-like [Glycine max]
Vr41063_seq1	17.973		40.6924				1.17893	ref|NP_001238595.1|	ethylene-responsive element binding factor 4 [Glycine max]
Vr52928_seq1	7.90717		2.62987				-1.58817	ref|XP_003520600.1|	ethylene-responsive transcription factor 15-like [Glycine max]
Vr31499_seq1	8.3627		1.86567				-2.16427	ref|XP_003520600.1|	ethylene-responsive transcription factor 15-like [Glycine max]
Vr42751_seq1	13.7215	28.9249			-1.07588			ref|XP_004508948.1|	ethylene-responsive transcription factor 1A-like [Cicer arietinum]
Vr47262_seq1	3.88421		8.77585				1.17592	ref|XP_003527973.1|	ethylene-responsive transcription factor CRF4-like [Glycine max]
Vr50091_seq1			2.56504	8.0448		-1.64907		ref|XP_003533795.1|	ethylene-responsive transcription factor ERF017-like [Glycine max]
Vr16606_seq1	12.5932		2.96929				-2.08446	ref|XP_003549925.1|	ethylene-responsive transcription factor ERF034-like [Glycine max]
Vr43497_seq1	10.4674	26.1391	34.0315		-1.32031		1.70097	ref|XP_003525060.1|	ethylene-responsive transcription factor ERF060-like [Glycine max]
Vr41934_seq1	19.0055		53.2218				1.4856	ref|XP_003552083.1|	ethylene-responsive transcription factor ERF060-like [Glycine max]
Vr25011_seq1	4.9345		12.9462				1.39155	ref|XP_003531359.1|	ethylene-responsive transcription factor ERF060-like [Glycine max]
Vr42199_seq1	0.607348	6.03464	36.5459		-3.31267		5.91104	ref|XP_003528650.1|	ethylene-responsive transcription factor ERF086-like [Glycine max]
Vr28889_seq1	0.566707	6.90426	9.32074		-3.60681		4.03977	ref|XP_003555421.1|	ethylene-responsive transcription factor ERF088-like [Glycine max]
Vr70962_seq1	1.59884		9.39661	0		NA	2.55512	ref|XP_003546399.1|	ethylene-responsive transcription factor ERF098-like [Glycine max]
Vr113471_seq1	0.374194		11.2389	0.0471933		7.8957	4.90856	ref|XP_003555512.1|	ethylene-responsive transcription factor ERF098-like [Glycine max]
Vr29727_seq2	8.63403		20.0778				1.2175	ref|XP_004496448.1|	ethylene-responsive transcription factor ERF110-like [Cicer arietinum]
Vr40989_seq1	21.7456		52.8309				1.28066	ref|XP_004492035.1|	ethylene-responsive transcription factor ERF113-like, partial [Cicer arietinum]
Vr30794_seq2	11.7989		35.5603				1.59161	ref|XP_003524329.1|	ethylene-responsive transcription factor ERF114-like [Glycine max]
Vr65533_seq1	0	1.35032	6.49037		NA		NA	ref|XP_003518150.1|	ethylene-responsive transcription factor LEP-like [Glycine max]
Vr14121_seq1	0.0275258		5.56637				7.65981	ref|XP_003548487.1|	ethylene-responsive transcription factor LEP-like [Glycine max]
Vr51969_seq1	16.9522		1.59622	3.52683		-1.14371	-3.40874	ref|XP_003522617.1|	ethylene-responsive transcription factor SHINE 3-like [Glycine max]
Vr35374_seq1	25.2516		9.60381				-1.39469	ref|XP_003540185.1|	auxin response factor 18-like [Glycine max]
Vr26914_seq1	6.37772	2.66894			1.25677			ref|XP_003528726.1|	auxin response factor 1-like [Glycine max]
Vr29470_seq1	22.3069	10.6223	9.82139		1.07039		-1.18349	ref|XP_003540166.1|	auxin response factor 4-like [Glycine max]
Vr32092_seq1	40.8127		18.4945				-1.14192	ref|XP_003531170.1|	auxin response factor 6-like [Glycine max]
Vr47571_seq1	8.58522		2.95566				-1.53838	ref|XP_003546066.1|	auxin response factor 6-like [Glycine max]
Vr70340_seq1			4.04231	1.51651		1.41443		ref|XP_003538358.1|	auxin response factor 8-like [Glycine max]
Vr53031_seq1	11.3244		3.91732				-1.5315	ref|XP_002532983.1|	auxin response factor, putative [Ricinus communis]
Vr44933_seq1	0.958486	10.0111	3.06828	0.781097	-3.3847	1.97386	1.6786	ref|XP_003542633.1|	auxin-responsive protein IAA12-like [Glycine max]
Vr32189_c0_seq3	591.036		166.683				-1.82614	ref|XP_003556389.1|	auxin-responsive protein IAA14-like [Glycine max]
Vr47439_seq1	3.13245	6.6328			-1.08233			ref|XP_003530133.1|	auxin-responsive protein IAA27-like [Glycine max]
Vr54131_seq1	5.63444		1.27186	2.93819		-1.20798	-2.14733	ref|XP_004497045.1|	auxin-responsive protein IAA32-like [Cicer arietinum]
Vr10903_seq1	5.43787		2.45008				-1.15021	ref|XP_003609909.1|	auxin-responsive protein IAA4 [Medicago truncatula]
Vr39142_seq1	35.2882		7.08305				-2.31674	dbj|BAA20847.1|	Aux22c [Vigna radiata]Aux/IAA proteins
Vr39198_seq1	37.0544		6.4545				-2.52127	dbj|BAA20847.1|	Aux22c [Vigna radiata]
Vr42292_seq1	17.0714		6.14069				-1.47511	sp|P32293.1|	auxin-induced protein 22A [Vigna radiata var. radiata]Aux/IAA proteins
Vr42311_seq1	11.8312		3.29706				-1.84335	sp|P32293.1|	auxin-induced protein 22A [Vigna radiata var. radiata]
Vr41109_seq1	5.89544		2.68029				-1.13721	gb|ACD63851.1|	IAA-induced-like protein, partial [Helianthus petiolaris]Aux/IAA protein
Vr21159_seq1	2.83785	15.0779	16.6143		-2.40957		2.54956	gb|ABN08535.1|	auxin efflux carrier [Medicago truncatula] PIN1
Vr57650_seq1	0.451595		8.86805				4.29552	ref|XP_003552458.1|	auxin transporter-like protein 1-like [Glycine max]
Vr53531_seq1	0.900509		11.0417				3.61608	ref|XP_003544105.1|	auxin transporter-like protein 1-like [Glycine max]
Vr42223_seq1	32.5328		13.5536				-1.26322	ref|XP_003526613.1|	auxin transporter-like protein 3-like [Glycine max]
Vr23260_seq2	95.1399		40.5315				-1.23101	ref|XP_003520808.1|	auxin transporter-like protein 4-like [Glycine max]
Vr51177_seq1	0.0154556		2.11047	4.99401		-1.24264	7.09329	ref|XP_003528524.1|	auxin-binding protein ABP19a-like [Glycine max]
Vr37789_seq1	27.2621		0.380088	1.84918		-2.28248	-6.16442	ref|XP_003534344.1|	auxin-induced protein 10A5-like [Glycine max]
Vr47043_seq1	19.0926	39.7165	1.22193	2.63785	-1.05672	-1.11021	-3.96579	ref|XP_003537630.1|	auxin-induced protein 15A-like [Glycine max]
Vr48206_seq1	12.3058	3.36716	0.562283	1.54152	1.86974	-1.45499	-4.4519	ref|XP_003523924.1|	auxin-induced protein 5NG4-like [Glycine max]
Vr39702_seq1	40.8023	14.0019	106.912		1.54303		1.3897	ref|XP_003519813.1|	auxin-induced protein 5NG4-like [Glycine max]
Vr44245_seq1	20.8821	8.56816	5.90363		1.28521		-1.82259	ref|XP_003544681.1|	auxin-induced protein 5NG4-like [Glycine max]
Vr33375_seq1	6.10014	2.82554	2.31154	6.22575	1.11032	-1.4294	-1.39999	ref|XP_003518600.1|	auxin-induced protein 5NG4-like [Glycine max]
Vr51100_seq1	10.8383	5.22384	4.00226		1.05295		-1.43725	ref|XP_003527933.1|	auxin-induced protein 5NG4-like [Glycine max]
Vr41572_seq1	0		2.5266	5.8087		-1.20102	NA	ref|XP_003554607.1|	auxin-induced protein 5NG4-like [Glycine max]
Vr20553_seq2	11.7511		5.71822				-1.03916	ref|XP_003537616.1|	auxin-induced protein 5NG4-like [Glycine max]
Vr47152_seq1	15.6385		6.25684				-1.3216	ref|XP_003528006.1|	auxin-induced protein 5NG4-like [Glycine max]
Vr41811_seq1	28.3659		11.2928				-1.32875	ref|XP_003553527.1|	auxin-induced protein 5NG4-like [Glycine max]
Vr43720_seq1	23.648		8.87424				-1.41402	ref|XP_003554100.1|	auxin-induced protein 5NG4-like [Glycine max]
Vr33747_seq13	26.6392		8.62639				-1.62672	ref|XP_003543391.1|	auxin-induced protein 5NG4-like [Glycine max]
Vr52083_seq1	10.8359		2.70573				-2.00173	ref|XP_003541692.1|	auxin-induced protein 5NG4-like [Glycine max]
Vr22359_seq1	61.1273		4.1016				-3.89756	ref|XP_003531568.1|	auxin-induced protein 5NG4-like [Glycine max]
Vr35763_seq1	5.42324		0.242217				-4.48478	ref|XP_003517734.1|	auxin-induced protein 5NG4-like [Glycine max]
Vr45209_seq1	0.45381	3.32193	3.89143	11.3056	-2.87186	-1.53866	3.10014	ref|XP_003603566.1|	auxin-induced protein 6B [Medicago truncatula]
Vr45191_seq1	14.3394		0.435364	2.80773		-2.68911	-5.04162	ref|XP_003540975.1|	auxin-induced protein 6B-like [Glycine max]
Vr44185_seq1	4.65644		0.0736989				-5.98144	ref|XP_003539979.1|	auxin-induced protein 6B-like [Glycine max]
Vr35807_seq1	7.96399		0.715573				-3.47632	ref|XP_003533487.1|	auxin-induced protein X10A-like [Glycine max]
Vr36836_c0_seq3	15.9247		1.34735				-3.56307	ref|XP_003533487.1|	auxin-induced protein X10A-like [Glycine max]
Vr37784_seq16	49.0093		5.03911	10.9483		-1.11947	-3.28181	sp|P32295.1|	IAA-induced protein ARG7 [Vigna radiata var. radiata]
Vr44134_seq1	14.3741		0.683693	2.24141		-1.71299	-4.39398	ref|XP_003534342.1|	IAA-induced protein ARG7-like [Glycine max]
Vr45524_seq1	12.3513	4.98547	65.5353	3.59839	1.30886	4.18685	2.40761	ref|XP_003554700.1|	auxin-induced protein PCNT115-like [Glycine max]aldo/keto reductase family.
Vr42798_seq1	15.6293		98.6757	4.45151		4.47033	2.65844	ref|XP_003553967.1|	auxin-induced protein PCNT115-like [Glycine max]
Vr36822_seq1	98.8376	40.9268	267.459	4.77581	1.27201	5.80743	1.43619	gb|AAA87182.1|	auxin-induced protein [Vigna radiata]
Vr39322_seq1	1.15112	4.18934	11.3376	1.66635	-1.86369	2.76635	3.30001	emb|CAA42636.1|	auxin-responsive GH3 product [Glycine max]
Vr44261_seq1	7.55395	15.5853			-1.04488			ref|XP_003518806.1|	IAA-amido synthetase GH3.1-like [Glycine max]
Vr13365_seq1	8.60379	20.0642	16.0774	3.26323	-1.22158	2.30067		ref|XP_003539320.1|	IAA-amido synthetase GH3.1-like isoform 1 [Glycine max]
Vr42095_seq1			10.6806	2.31782		2.20415		ref|XP_003539320.1|	IAA-amido synthetase GH3.1-like isoform 1 [Glycine max]
Vr41585_seq1			15.3381	3.51829		2.12417		ref|XP_003539321.1|	IAA-amido synthetase GH3.1-like isoform 2 [Glycine max]
Vr13365_c1_seq1	5.55581		11.7986	3.18948		1.88722	1.08655	ref|XP_003539321.1|	IAA-amido synthetase GH3.1-like isoform 2 [Glycine max]
Vr25072_seq1	61.118		23.4895				-1.37958	ref|XP_003553778.1|	IAA-amido synthetase GH3.5-like [Glycine max]
Vr14596_seq2			2.22943	4.7207		-1.08233		ref|XP_004248149.1|	IAA-amido synthetase GH3.5-like [Solanum lycopersicum]
Vr43538_seq1	5.91636		13.4319				1.18288	ref|XP_003540050.1|	IAA-amido synthetase GH3.6-like [Glycine max]
Vr56564_seq1	7.56992		0.784975	1.89018		-1.2678	-3.26956	gb|AFB18642.1|	cytokinin dehydrogenase 3 [Glycine max]
Vr24036_seq1	5.12654	1.13439	1.26479	3.95835	2.17607	-1.646		ref|XP_003532338.1|	cytokinin hydroxylase-like [Glycine max]
Vr24036_seq1	5.12654		1.26479				-2.01909	ref|XP_003532338.1|	cytokinin hydroxylase-like [Glycine max]
Vr41957_seq1	0.0920448	1.04411	5.6944	2.6816	-3.50379	1.08645	5.95106	ref|NP_001238660.1|	cytokinin induced message [Glycine max] Expansin-like B1
Vr51879_seq1	10.2428		1.60052	3.83789		-1.26177	-2.67799	ref|XP_003538177.1|	cytokinin riboside 5'-monophosphate phosphoribohydrolase LOG1-like isoform 1 [Glycine max] Possible lysine decarboxylase
Vr22254_seq1	0.911326		6.63688	1.13787		2.54417	2.86447	ref|XP_003550265.1|	cytokinin riboside 5'-monophosphate phosphoribohydrolase LOG8-like [Glycine max]
Vr39525_seq1	2.66095	12.1357	30.5589		-2.18924		3.52158	gb|ADX36135.1|	gibberellic acid-stimulated protein 1 [Glycine soja]
Vr14699_seq1	59.738		24.4404				-1.28938	ref|XP_003529379.1|	gibberellin 20 oxidase 1-like [Glycine max]
Vr30108_seq1	5.00619	1.4349	1.97186		1.80276		-1.34416	gb|AAC49757.1|	gibberellin 20-oxidase [Phaseolus vulgaris]
Vr40878_seq1	39.5257		9.49164	33.8827		-1.83582	-2.05806	gb|AAC49758.1|	gibberellin 20-oxidase [Phaseolus vulgaris]
Vr50138_seq1	12.5055		5.47966				-1.1904	dbj|BAD99507.1|	gibberellin 2-oxidase [Vigna angularis]
Vr35847_seq1	33.005		10.5684				-1.64293	dbj|BAD99508.1|	gibberellin 2-oxidase [Vigna angularis]
Vr74299_seq1	5.07807		1.31421				-1.95008	dbj|BAD99511.1|	gibberellin 2-oxidase [Vigna angularis]
Vr44766_seq1	25.2842		3.51213				-2.84782	ref|XP_003543662.1|	gibberellin 3-beta-dioxygenase 1-like [Glycine max]
Vr40660_seq1	24.7085		49.6433				1.00659	ref|XP_003518940.1|	gibberellin receptor GID1B-like [Glycine max]
Vr38378_seq1	212.893		10.6175				-4.32561	gb|AAY51975.1|	GIR1 [Vigna radiata]
