# Supplementary material for: Transcriptomic profiling provides molecular insights into hydrogen peroxide-induced adventitious rooting in mung bean seedlings
Source: BMC Genomics. 2017 Feb 17;18:188. doi: 10.1186/s12864-017-3576-y (PMC5316208; doi:10.1186/s12864-017-3576-y)
Supplement: Additional file 9: — List of differential expressed TFs. (XLSX 32 kb) [file 12864_2017_3576_MOESM9_ESM.xlsx]

## Sheet: TFs
Gene_ID	RPKM				Log2(Fold-change)
	HO6	Wat6	HO24	Wat24	HO6:Wat6	HO24:Wat24	HO24:HO6
Vr65533_seq1	0	1.35032	6.49037		NA		NA	ref|XP_003518150.1|	ethylene-responsive transcription factor LEP-like [Glycine max]
Vr26048_c0_seq4	4.28138	0.626319	0.300577		2.77311		-3.83227	ref|XP_003529766.1|	AP2-like ethylene-responsive transcription factor At1g16060-like [Glycine max]
Vr40489_seq1	19.4026	4.1084	78.0613		2.2396		2.00836	ref|NP_001236400.1|	MYB114 [Glycine max]
Vr13836_seq2	6.70346	1.68216	28.18		1.99459		2.07169	gb|ABH02918.1|	MYB114 [Glycine max]
Vr51339_seq1	13.9849	3.61741			1.95084			ref|XP_003527695.1|	zinc finger protein MAGPIE-like [Glycine max]
Vr59945_seq1	7.7966	2.10305			1.89036			ref|XP_003551560.1|	trihelix transcription factor GT-3a-like [Glycine max]
Vr30480_seq1	4.76368	1.29379	0.751266	2.04786	1.88047	-1.44672	-2.66468	ref|XP_003536713.1|	zinc finger protein MAGPIE-like [Glycine max] Transcription factor that regulates tissue boundaries and asymmetric cell division (PubMed:17785527). Might be involved in the sequestration of 'SHORT-ROOT' to the nucleus (PubMed:17785527). Interacts with the SCR and MGP promoters (PubMed:21935722)
Vr39799_seq1	18.52	5.2322	79.7143		1.82359		2.10576	gb|ABH02878.1|	MYB134 [Glycine max]
Vr13169_seq2	5.84922	1.82139			1.68321			ref|XP_003612128.1|	Zinc finger protein CONSTANS-like protein [Medicago truncatula]
Vr32520_c0_seq3	53.4273	17.0067			1.65147			ref|XP_003528775.1|	homeobox-leucine zipper protein ATHB-7-like [Glycine max]
Vr48118_seq1	18.5815	6.1735			1.58971			ref|XP_003591255.1|	Transcription factor PIF3 [Medicago truncatula]
Vr13730_seq1	27.2851	9.10854			1.58282			ref|XP_003536427.1|	trihelix transcription factor GT-2-like [Glycine max]
Vr44946_seq1	12.089	4.03659			1.58249			ref|XP_003544508.1|	homeobox-leucine zipper protein HOX19-like [Glycine max]
Vr28841_seq2	2.46773	0.862174	4.99355		1.51713		1.01688	gb|ABH02924.1|	MYB131 [Glycine max]
Vr50967_seq1	8.84619	3.12785	2.10765		1.49988		-2.06942	ref|XP_003546861.1|	homeobox-leucine zipper protein HOX27-like [Glycine max]
Vr47463_seq1	14.3426	5.15058			1.4775			gb|AGN96216.1|	MYBJ2 [Glycine max]
Vr49097_seq1	19.9825	7.41192			1.43082			ref|XP_003550163.1|	transcriptional corepressor LEUNIG-like isoform 1 [Glycine max]
Vr34169_seq2	34.8766	13.034			1.41998			ref|XP_003538016.1|	MYB59-like [Glycine max]
Vr26807_seq2	11.8102	4.48182	4.27697		1.39788		-1.46538	ref|XP_003529027.1|	WRKY12-like [Glycine max]
Vr31533_c0_seq3	15.4826	6.01597	5.52998		1.36378		-1.4853	ref|XP_003540525.1|	nuclear transcription factor Y subunit A-9-like [Glycine max]
Vr24741_c0_seq3	6.58135	2.56775	2.72512		1.35788		-1.27206	ref|XP_003536427.1|	trihelix transcription factor GT-2-like [Glycine max]
Vr18802_seq2	4.13324	1.62073	1.87136		1.35063		-1.14319	ref|XP_003556421.1|	dof zinc finger protein DOF4.6-like isoform 1 [Glycine max]
Vr31238_c0_seq6	5.85223	2.29706			1.3492			ref|XP_003554171.1|	AP2-like ethylene-responsive transcription factor At2g41710-like [Glycine max]
Vr56707_seq1	7.18543	2.82492	1.72032		1.34686		-2.06239	ref|NP_001240154.1|	MYB60 [Glycine max]
Vr45865_seq1	22.5312	8.86825			1.3452			ref|XP_003548114.1|	trihelix transcription factor GT-2-like [Glycine max]
Vr45645_seq1	21.821	8.60606			1.3423			ref|XP_003527695.1|	zinc finger protein MAGPIE-like [Glycine max]
Vr34617_c0_seq3	9.7239	3.88223	2.53445		1.32465		-1.93986	ref|XP_003541866.1|	bHLH123-like [Glycine max]
Vr35457_seq11	12.4363	5.03211	4.30403		1.30532		-1.5308	ref|XP_004499538.1|	transcription factor PIF4-like isoform X1 [Cicer arietinum]
Vr13020_seq1	14.0894	5.702	5.15331		1.30507		-1.45103	ref|XP_003535513.1|	bHLH111-like [Glycine max]
Vr13087_seq1	14.2348	5.87252	5.90759		1.27737		-1.26878	ref|XP_003556463.1|	trihelix transcription factor GTL2-like [Glycine max]
Vr13642_seq1	21.7937	9.07125			1.26454			ref|XP_003544240.1|	WRKY1-like [Glycine max]
Vr51327_seq1	10.095	4.20924	3.77663		1.26201		-1.41847	ref|XP_003526260.1|	NAC domain-containing protein 8-like [Glycine max]
Vr30174_c0_seq6	17.0618	7.15298	2.8972		1.25415		-2.55804	ref|XP_003519524.1|	transcription factor PIF4-like [Glycine max]
Vr12903_seq1	12.9827	5.44535	28.1251	8.03046	1.25349	1.8083	1.11527	dbj|BAG50062.1|	C2H2 [Lotus japonicus]
Vr35110_seq18	68.6348	28.9436			1.2457			ref|XP_003555403.1|	trihelix transcription factor GT-2-like [Glycine max]
Vr27430_seq2	12.0798	5.14784			1.23056			ref|XP_003526383.1|	WRKY2 [Glycine max]
Vr67227_seq1	3.46252	1.47695	6.66136	2.88001	1.2292	1.20974		ref|XP_003538323.1|	WRKY4 [Glycine max]
Vr45492_seq1	16.2562	6.93822			1.22835			ref|XP_003541156.1|	probable transcription factor PosF21-like [Glycine max]
Vr24221_c0_seq4	13.4509	5.74619			1.22703			ref|XP_003546861.1|	homeobox-leucine zipper protein HOX27-like [Glycine max]
Vr49304_seq1	5.52194	2.3989	11.0446		1.2028		1.00009	gb|AAZ03389.1|	C2H2 transcription factor [Glycine max]
Vr50949_seq1	6.07508	2.67103			1.18551			ref|XP_003527086.1|	dof zinc finger protein DOF3.3-like [Glycine max]
Vr13530_seq1	31.4833	13.8965	13.2948		1.17986		-1.24372	ref|XP_003529352.1|	NAC domain-containing protein 8-like [Glycine max]
Vr24505_seq2	10.3358	4.56471	4.77951		1.17905		-1.11271	ref|XP_003541386.1|	transcription factor PIF1-like [Glycine max]
Vr40068_seq1	30.011	13.2919			1.17495			ref|XP_003536942.1|	NAC domain-containing protein 21/22-like [Glycine max]
Vr37230_seq13	8.55653	3.819			1.16383			ref|XP_003528755.1|	NAC domain-containing protein 69-like [Glycine max]
Vr46461_seq1	20.9232	9.44022	8.99675		1.14821			ref|XP_003532257.1|	bHLH62-like [Glycine max]
Vr13932_seq2	38.1937	17.3993			1.13431			ref|XP_003540708.1|	bHLH122-like [Glycine max]
Vr52921_seq1	6.84015	3.12368			1.13078			ref|XP_003524761.1|	dof zinc finger protein DOF3.3-like [Glycine max]
Vr38850_seq1	196.336	89.9637			1.12591			ref|XP_003552015.1|	homeobox-leucine zipper protein ATHB-6-like [Glycine max]
Vr23106_seq1	11.9227	5.47775			1.12206			ref|XP_003535660.1|	transcription regulatory protein SNF2-like [Glycine max]
Vr43652_seq1	40.5155	18.8923			1.10068			ref|XP_003534377.1|	zinc finger CCCH domain-containing protein 53-like [Glycine max]
Vr44585_seq1	24.2207	11.5825			1.0643			ref|XP_003556327.1|	probable RNA polymerase II transcription factor B subunit 1-1-like [Glycine max]
Vr36448_seq1	19.409	9.28239			1.06416			ref|XP_003542444.1|	cyclin-D-binding Myb-like transcription factor 1-like [Glycine max]
Vr47594_seq1	12.2888	5.93768			1.04937			ref|XP_003522837.1|	WRKY 2-like [Glycine max]
Vr22055_seq2	6.27524	3.06396	2.39971		1.03427		-1.38681	ref|XP_003540102.1|	WRKY32 [Glycine max]
Vr63934_seq1	6.14756	3.02264	1.83213		1.0242		-1.74649	ref|XP_003540102.1|	WRKY32 [Glycine max]
Vr21065_seq1	7.72357	3.80721			1.02053			ref|XP_003544288.1|	zinc finger CCCH domain-containing protein 42-like [Glycine max]
Vr22161_c0_seq3	23.9388	11.836			1.01618			ref|XP_003544733.1|	transcriptional corepressor SEUSS-like [Glycine max]
Vr59773_seq1	7.32153	3.6216	3.46519		1.01552		-1.07921	ref|XP_003544776.1|	transcription factor TGA7-like [Glycine max]
Vr41973_seq1	29.4322	14.6033			1.0111			ref|XP_003537954.1|	bHLH122-like [Glycine max]
Vr36950_seq1	16.9627	8.45918			1.00377			gb|ADV56699.1|	CW-type zinc finger protein [Phaseolus vulgaris]
Vr37670_seq2	55.6756	27.7937			1.00229			ref|XP_003540640.1|	general transcription factor 3C polypeptide 3-like [Glycine max]
Vr42751_seq1	13.7215	28.9249			-1.07588			ref|XP_004508948.1|	ethylene-responsive transcription factor 1A-like [Cicer arietinum]
Vr36083_seq1	2.84811	6.12995	1.83762	3.72917	-1.10587	-1.02102		dbj|BAH83499.1|	MYB12 transcription factor b [Glycine max]
Vr47323_seq1	11.269	24.3848			-1.11361			ref|XP_003528771.1|	MYC2-like [Glycine max]
Vr45578_seq1	4.1048	9.77348	13.8586		-1.25156		1.75539	ref|XP_003546301.1|	MYB6 [Glycine max]
Vr24184_seq1	4.20885	10.1947	3.11337	9.24246	-1.27632	-1.5698		ref|XP_003525974.1|	zinc finger CCCH domain-containing protein 20-like [Glycine max]
Vr43497_seq1	10.4674	26.1391	34.0315		-1.32031		1.70097	ref|XP_003525060.1|	ethylene-responsive transcription factor ERF060-like [Glycine max]
Vr15119_seq1	1.90754	6.42586	5.48762		-1.75218		1.52447	ref|XP_003541285.1|	LOB domain-containing protein 41-like [Glycine max]
Vr28232_seq1	0.821034	2.93042	10.2352		-1.8356		3.63995	ref|XP_003517351.1|	AP2-like ethylene-responsive transcription factor AIL6-like [Glycine max]
Vr29834_seq1	0.877127	3.25403	5.03022		-1.89137		2.51977	ref|XP_003545251.1|	LOB domain-containing protein 33-like [Glycine max]
Vr19900_seq1	4.09543	15.2274	13.4418		-1.89458		1.71464	ref|XP_003541285.1|	LOB domain-containing protein 41-like [Glycine max]
Vr89239_seq1	1.75492	6.85274			-1.96527			ref|NP_001235761.1|	MYB76 [Glycine max]
Vr50109_seq1	3.08682	13.2701	21.9893	8.77433	-2.10399	1.32544	2.83261	ref|XP_003552680.1|	zinc finger protein ZAT11-like [Glycine max]
Vr14161_seq1	1.04669	6.21102	2.26865	4.56066	-2.569	-1.00741	1.11601	ref|XP_002278221.1|	WRKY22-like [Vitis vinifera]
Vr42199_seq1	0.607348	6.03464	36.5459		-3.31267		5.91104	ref|XP_003528650.1|	ethylene-responsive transcription factor ERF086-like [Glycine max]
Vr28889_seq1	0.566707	6.90426	9.32074		-3.60681		4.03977	ref|XP_003555421.1|	ethylene-responsive transcription factor ERF088-like [Glycine max]
Vr47852_seq1	0.144222	2.97748	4.50137		-4.36773		4.964	ref|XP_003541339.1|	LOB domain-containing protein 16-like [Glycine max]
Vr70962_seq1	1.59884		9.39661	0		NA	2.55512	ref|XP_003546399.1|	ethylene-responsive transcription factor ERF098-like [Glycine max]
Vr113471_seq1	0.374194		11.2389	0.0471933		7.8957	4.90856	ref|XP_003555512.1|	ethylene-responsive transcription factor ERF098-like [Glycine max]
Vr57152_seq1	2.01764		21.7068	0.242898		6.48165	3.4274	ref|XP_003524261.1|	zinc finger protein STOP1 homolog [Glycine max]
Vr107873_seq1	0.756598		7.83215	1.82351		2.10269	3.37181	gb|ABS18435.1|	WRKY36 [Glycine max]
Vr10544_seq1	0.47325		6.50619	1.54438		2.07479	3.78114	ref|XP_003526336.1|	WRKY31-like [Glycine max]
Vr40604_seq1			56.6869	14.9132		1.92642		ref|XP_004288488.1|	NAC domain-containing protein 2-like [Fragaria vesca subsp. vesca]
Vr40588_seq1			68.9839	19.4059		1.82977		gb|ACD39384.1|	NAC domain protein, partial [Glycine max]
Vr63355_seq1	4.55753		10.409	3.30402		1.65553	1.1915	ref|XP_003551200.1|	WRKY33 [Glycine max]
Vr54310_seq1	0.808963		4.49507	1.89908		1.24304	2.4742	ref|XP_003554001.1|	NAC domain-containing protein 100-like [Glycine max]
Vr58616_seq1	3.22345		7.27022	3.09325		1.23288	1.17339	gb|ABS18451.1|	WRKY62 [Glycine max]
Vr44686_seq1	9.29804		38.7497	16.5341		1.22874	2.05919	ref|XP_003554001.1|	NAC domain-containing protein 100-like [Glycine max]
Vr40047_seq1			132.438	58.1387		1.18774		ref|NP_001237649.1|	bZIP125 [Glycine max]
Vr47577_seq1			13.1929	5.83799		1.17622		ref|XP_003541472.1|	AP2-like ethylene-responsive transcription factor AIL5-like [Glycine max]
Vr53569_seq1	5.31591		15.7281	7.06242		1.15511	1.56496	ref|NP_001238271.1|	MYB92 [Glycine max]
Vr52109_seq1			11.8373	5.46768		1.11434		ref|XP_003541953.1|	WRKY6 [Glycine max]
Vr53915_seq1			5.02719	2.39211		1.07147		ref|XP_003550830.1|	zinc finger CCCH domain-containing protein 39-like [Glycine max]
Vr32591_seq1			16.9551	8.12306		1.06162		ref|NP_001235925.1|	MYB124 [Glycine max]
Vr23131_seq2			7.17197	3.58394		1.00082		ref|XP_003539439.1|	zinc finger protein STOP1 homolog [Glycine max]
Vr19362_seq1	24.153		4.8206	9.67222		-1.00463	-2.32491	ref|XP_003548173.1|	NAC domain-containing protein 43-like [Glycine max]
Vr23004_seq2	7.48807		2.81352	5.6604		-1.00853	-1.41222	ref|XP_003533306.1|	transcription factor WER-like [Glycine max]
Vr11142_seq1			2.29221	4.63834		-1.01687		ref|XP_003525697.1|	LOB domain-containing protein 6-like [Glycine max]
Vr23619_seq1	16.9364		8.04154	16.5468		-1.04101	-1.07458	gb|ACJ37435.1|	AP2 domain-containing transcription factor 1 [Glycine max]
Vr51684_seq1			3.06321	6.37896		-1.05828		ref|XP_003556265.1|	AP2/ERF and B3 domain-containing transcription repressor TEM1-like [Glycine max]
Vr60121_seq1			3.52823	7.58143		-1.10353		ref|XP_003531051.1|	NAC domain-containing protein 68-like [Glycine max]
Vr58308_seq1			2.90334	6.33235		-1.12503		gb|AAK25822.1|	bZip transcription factor [Phaseolus vulgaris]
Vr51969_seq1	16.9522		1.59622	3.52683		-1.14371	-3.40874	ref|XP_003522617.1|	ethylene-responsive transcription factor SHINE 3-like [Glycine max]
Vr52548_seq1	11.0331		2.8092	6.30051		-1.16531	-1.9736	ref|XP_003532939.1|	MYB21-like [Glycine max]
Vr31512_seq1	42.8697		3.65164	9.00319		-1.30189	-3.55334	ref|XP_003533364.1|	transcription factor BEE 3-like [Glycine max]
Vr10498_seq1			2.35335	5.88827		-1.32313		ref|XP_003548904.1|	BEL1-like homeodomain protein 2-like [Glycine max]
Vr58418_seq1	5.16501		2.39381	6.29407		-1.39468	-1.10946	ref|XP_003556265.1|	AP2/ERF and B3 domain-containing transcription repressor TEM1-like [Glycine max]
Vr32173_c1_seq4	18.2102		3.56211	10.2439		-1.52395	-2.35394	ref|XP_003551697.1|	bHLH18-like [Glycine max]
Vr50091_seq1			2.56504	8.0448		-1.64907		ref|XP_003533795.1|	ethylene-responsive transcription factor ERF017-like [Glycine max]
Vr17114_seq1			0.641407	6.03062		-3.233		ref|XP_003521149.1|	transcription factor ORG2-like [Glycine max]
Vr14121_seq1	0.0275258		5.56637				7.65981	ref|XP_003548487.1|	ethylene-responsive transcription factor LEP-like [Glycine max]
Vr15112_seq1	1.00365		6.46495				2.68738	ref|XP_003553355.1|	MYB-like [Glycine max]
Vr48333_seq1	1.45507		8.68376				2.57723	ref|XP_003519021.1|	bHLH135-like [Glycine max]
Vr30907_c0_seq3	7.68134		37.4808				2.28672	ref|XP_003526525.1|	bHLH93-like [Glycine max]
Vr33201_c0_seq3	2.02584		9.60152				2.24474	ref|XP_004502274.1|	MADS-box transcription factor 1-like isoform X1 [Cicer arietinum]
Vr13888_seq1	7.67157		35.3813				2.20539	gb|AFQ93674.1|	heat shock transcription factor HSFB1 [Glycine max]
Vr58905_seq1	1.5657		6.60377				2.07648	ref|XP_003544924.1|	LOB domain-containing protein 13-like [Glycine max]
Vr26860_c0_seq3	2.74321		11.5153				2.06961	ref|XP_003521171.1|	heat stress transcription factor B-3-like [Glycine max]
Vr29755_seq2	1.81085		6.98742				1.9481	ref|XP_003540870.1|	MYB4 [Glycine max]
Vr49737_seq1	5.21721		17.1893				1.72016	ref|XP_003523081.1|	dof zinc finger protein DOF5.6 [Glycine max]
Vr34241_c0_seq7	6.35596		20.2666				1.67292	gb|ABH02880.1|	MYB174 [Glycine max]
Vr30794_seq2	11.7989		35.5603				1.59161	ref|XP_003524329.1|	ethylene-responsive transcription factor ERF114-like [Glycine max]
Vr37538_c1_seq1	7.22282		21.6182				1.58161	ref|XP_003533931.1|	trihelix transcription factor GT-2-like [Glycine max]
Vr13007_seq1	3.5718		10.6751				1.57952	ref|XP_003526850.1|	trihelix transcription factor GT-2-like [Glycine max]
Vr25638_seq1	5.906		17.1909				1.54139	ref|XP_003531559.1|	NAC domain-containing protein 68-like [Glycine max]
Vr22518_seq1	2.31522		6.61733				1.5151	ref|XP_003524808.1|	ZF-HD homeobox protein At4g24660-like [Glycine max]
Vr41934_seq1	19.0055		53.2218				1.4856	ref|XP_003552083.1|	ethylene-responsive transcription factor ERF060-like [Glycine max]
Vr49899_seq1	4.00609		10.8667				1.43965	ref|XP_003527778.1|	zinc finger protein 3-like [Glycine max]
Vr25011_seq1	4.9345		12.9462				1.39155	ref|XP_003531359.1|	ethylene-responsive transcription factor ERF060-like [Glycine max]
Vr56348_seq1	2.82842		7.18084				1.34415	ref|XP_003528438.1|	NAC domain-containing protein 2-like [Glycine max]
Vr31836_seq1	4.97163		12.2504				1.30104	ref|XP_003538193.1|	zinc finger protein ZAT5-like [Glycine max]
Vr24262_seq1	11.0988		27.0477				1.28511	ref|XP_003554557.1|	WRKY23-like [Glycine max]
Vr40989_seq1	21.7456		52.8309				1.28066	ref|XP_004492035.1|	ethylene-responsive transcription factor ERF113-like, partial [Cicer arietinum]
Vr27046_seq2	8.65628		20.3205				1.23112	ref|XP_003546045.1|	heat stress transcription factor A-4a-like [Glycine max]
Vr29727_seq2	8.63403		20.0778				1.2175	ref|XP_004496448.1|	ethylene-responsive transcription factor ERF110-like [Cicer arietinum]
Vr45148_seq1	8.08004		18.6697				1.20827	ref|XP_003540205.1|	zinc finger protein ZAT5-like [Glycine max]
Vr47262_seq1	3.88421		8.77585				1.17592	ref|XP_003527973.1|	ethylene-responsive transcription factor CRF4-like [Glycine max]
Vr12820_seq1	7.18202		16.2239				1.17566	ref|XP_004491314.1|	transcription factor JUNGBRUNNEN 1-like isoform X2 [Cicer arietinum]
Vr41961_seq1	24.5542		54.5855				1.15255	ref|NP_001238204.1|	NAC domain protein [Glycine max] gb|ACD39381.1| NAC domain protein [Glycine max]
Vr43812_seq1	13.5875		29.3602				1.11158	ref|NP_001237044.1|	bZIP68 [Glycine max]
Vr60095_seq1	3.11403		6.69469				1.10424	ref|XP_003517016.1|	zinc finger protein ZAT9-like [Glycine max]
Vr13514_seq1	49.5128		106.24				1.10145	gb|AFQ93673.1|	MYB [Glycine max]
Vr59270_seq1	3.07239		6.58566				1.09997	ref|XP_003532909.1|	homeobox protein BEL1 homolog [Glycine max]
Vr44534_seq1	10.2261		20.7912				1.02371	ref|XP_003549309.1|	zinc finger protein 3-like [Glycine max]
Vr20425_seq1	3.70364		7.46114				1.01045	ref|XP_002272762.1|	GATA transcription factor 5 [Vitis vinifera]
Vr43762_seq1	9.01121		18.1387				1.00928	ref|XP_003536319.1|	bHLH30-like [Glycine max]
Vr30040_seq1	10.1884		20.4731				1.0068	ref|XP_003548014.1|	dof zinc finger protein DOF3.4 [Glycine max]
Vr44173_seq1	15.2417		30.5318				1.00229	ref|XP_003539085.1|	GATA transcription factor 26-like [Glycine max]
Vr46420_seq1	18.5745		9.23133				-1.00871	ref|XP_003553001.1|	nuclear transcription factor Y subunit B-3-like [Glycine max]
Vr31458_seq1	51.7195		25.4822				-1.02122	ref|XP_003543764.1|	homeobox-leucine zipper protein HAT7-like [Glycine max]
Vr13946_seq2	22.1011		10.7537				-1.03928	ref|XP_003542351.1|	nuclear transcription factor Y subunit A-3-like isoform 2 [Glycine max]
Vr43639_seq1	31.5379		14.9399				-1.07792	ref|XP_003532257.1|	bHLH62-like [Glycine max]
Vr12755_seq1	16.2042		7.64282				-1.08419	ref|XP_003525739.1|	homeobox protein knotted-1-like 7-like [Glycine max]
Vr20840_seq1	7.3324		3.39168				-1.11229	ref|XP_003537877.1|	bHLH49-like [Glycine max]
Vr28927_seq1	28.8654		13.2658				-1.12163	ref|XP_003546831.1|	MYB APL-like [Glycine max]
Vr21639_seq1	17.5646		7.87556				-1.15721	ref|XP_003554475.1|	nuclear transcription factor Y subunit A-10-like [Glycine max]
Vr54661_seq1	7.80113		3.48679				-1.16178	ref|XP_003520648.1|	zinc finger protein JACKDAW-like [Glycine max]
Vr50307_seq1	12.9512		5.74323				-1.17315	ref|XP_003549808.1|	general transcription factor IIE subunit 1-like [Glycine max]
Vr47980_seq1	21.7108		9.61928				-1.17441	dbj|BAF46265.1|	putative transcription factor [Humulus lupulus]
Vr39969_seq1	63.0822		27.4562				-1.2001	ref|XP_003554664.1|	bHLH96-like [Glycine max]
Vr35026_seq1	36.4392		15.7446				-1.21064	ref|XP_003553015.1|	WRKY20-like [Glycine max]
Vr61504_seq1	6.95662		3.0006				-1.21314	ref|XP_003521193.1|	bHLH48-like [Glycine max]
Vr46461_seq1	20.9232		8.99675				-1.21763	ref|XP_003532257.1|	bHLH62-like [Glycine max]
Vr23545_seq1	30.2136		12.5322				-1.26956	ref|XP_003540818.1|	BEL1-like homeodomain protein 1-like [Glycine max]
Vr29303_seq2	8.76788		3.58697				-1.28946	ref|XP_003527205.1|	bHLH63-like [Glycine max]
Vr28923_seq1	9.6309		3.84628				-1.32421	ref|XP_003525467.1|	transcription factor TCP14-like [Glycine max]
Vr44718_seq1	20.1851		8.0412				-1.32781	ref|XP_003540381.1|	NAC domain-containing protein 8-like [Glycine max]
Vr17317_seq1	10.3395		4.11299				-1.32991	ref|XP_003530926.1|	heat stress transcription factor A-8-like [Glycine max]
Vr32799_seq1	34.6583		13.6456				-1.34477	ref|XP_003533529.1|	MYB113-like [Glycine max]
Vr49133_seq1	14.7907		5.65649				-1.38671	ref|XP_003540939.1|	NAC domain-containing protein 8-like [Glycine max]
Vr61642_seq1	5.59815		2.13752				-1.38901	ref|NP_001236963.1|	bZIP46 [Glycine max]
Vr59502_seq1	5.87747		2.10372				-1.48225	ref|XP_003553547.1|	zinc finger protein JACKDAW-like [Glycine max] Transcription factor that regulates tissue boundaries and asymmetric cell division by a rapid up-regulation of 'SCARECROW' (SCR), thus controlling the nuclear localization of 'SHORT-ROOT' (SHR) and restricting its action(PubMed:17785527)
Vr29724_seq2	16.9118		6.02387				-1.48927	ref|XP_003529790.1|	bHLH25-like [Glycine max]
Vr23029_seq1	6.22889		2.13854				-1.54235	ref|XP_003552031.1|	homeobox protein knotted-1-like 6-like isoform 1 [Glycine max]
Vr46993_seq1	20.4972		7.01899				-1.54609	ref|XP_003555448.1|	zinc finger protein NUTCRACKER-like [Glycine max]
Vr13816_seq1	33.0956		11.2457				-1.55726	ref|XP_003555774.1|	transcription factor PIF3-like [Glycine max]
Vr52928_seq1	7.90717		2.62987				-1.58817	ref|XP_003520600.1|	ethylene-responsive transcription factor 15-like [Glycine max]
Vr55176_seq1	5.33982		1.72829				-1.62744	gb|AAX21343.1|	phantastica transcription factor a [Lotus japonicus]
Vr59252_seq1	7.56791		2.37484				-1.67206	ref|XP_003537877.1|	bHLH49-like [Glycine max]
Vr30767_c0_seq3	8.89861		2.78063				-1.67817	ref|XP_003538310.1|	homeobox protein BEL1 homolog [Glycine max]
Vr44565_seq1	17.2301		5.27231				-1.70842	ref|XP_003519986.1|	trihelix transcription factor GT-2-like [Glycine max]
Vr33238_seq1	22.2997		6.69508				-1.73585	ref|XP_003554551.1|	WRKY22 [Glycine max]
Vr24865_seq1	44.8852		13.4666				-1.73685	ref|XP_003536045.1|	homeobox protein knotted-1-like 1-like isoform 2 [Glycine max]
Vr35354_seq1	9.98555		2.91598				-1.77586	ref|NP_001238058.1|	homeobox protein SBH1 [Glycine max]
Vr30825_seq1	7.24491		2.09374				-1.79088	ref|XP_003534028.1|	bHLH126-like [Glycine max]
Vr42963_seq1	35.6687		10.1754				-1.80957	ref|XP_003523223.1|	NAC domain-containing protein 19 [Glycine max]
Vr37350_seq2	27.5701		7.86077				-1.81036	ref|XP_003549228.1|	heat stress transcription factor A-2-like [Glycine max]
Vr50661_seq1	13.8135		3.84155				-1.84631	ref|XP_003538310.1	homeobox protein BEL1 homolog [Glycine max]
Vr23472_c0_seq3	12.3162		3.37246				-1.86869	ref|XP_003555351.1|	heat stress transcription factor A-6b-like [Glycine max]
Vr33902_seq2	6.7317		1.80108				-1.90211	ref|XP_003546979.1|	nuclear transcription factor Y subunit A-3-like [Glycine max]
Vr23273_seq1	5.82002		1.53556				-1.92226	ref|XP_003545568.1|	homeobox protein SBH1-like isoform 1 [Glycine max]
Vr29444_seq2	26.8259		6.99861				-1.93849	gb|ABS18416.1|	WRKY8 [Glycine max]
Vr61590_seq1	7.0411		1.83136				-1.94289	ref|XP_003543900.1|	MYB86-like [Glycine max]
Vr16606_seq1	12.5932		2.96929				-2.08446	ref|XP_003549925.1|	ethylene-responsive transcription factor ERF034-like [Glycine max]
Vr53843_seq1	13.0671		3.05547				-2.09647	ref|XP_004170405.1|	MYB4-like [Cucumis sativus]
Vr45055_seq1	18.6808		4.33933				-2.10601	ref|XP_003548234.1|	bHLH126-like [Glycine max]
Vr31499_seq1	8.3627		1.86567				-2.16427	ref|XP_003520600.1|	ethylene-responsive transcription factor 15-like [Glycine max]
Vr31248_seq1	8.37236		1.86562				-2.16598	ref|XP_003535712.1|	zinc finger CCCH domain-containing protein 15-like [Glycine max] Transcription repressor
Vr22666_seq1	4.94962		0.986584				-2.3268	ref|XP_003527003.1|	MYB86-like [Glycine max]
Vr31264_c0_seq3	8.43171		1.64441				-2.35826	ref|XP_003548956.1|	zinc finger protein CONSTANS-LIKE 15-like [Glycine max]
Vr50746_seq1	10.0495		1.84893				-2.44236	ref|XP_003536509.1|	heat stress transcription factor A-6b-like [Glycine max]
Vr43343_seq1	32.9483		4.94809				-2.73526	ref|XP_003522447.1|	bHLH137-like [Glycine max]
Vr53641_seq1	12.9122		1.87239				-2.78579	ref|XP_003516808.1|	transcription factor UNE10-like [Glycine max]
Vr42816_seq1	51.7294		7.26213				-2.83252	ref|XP_003534196.1|	heat stress transcription factor C-1-like [Glycine max]
Vr56647_seq1	6.9899		0.766028				-3.1898	ref|XP_003532505.1|	transcription factor BEE 3-like [Glycine max]
Vr35374_seq1	25.2516		9.60381				-1.39469	ref|XP_003540185.1|	auxin response factor 18-like [Glycine max]
Vr26914_seq1	6.37772	2.66894			1.25677			ref|XP_003528726.1|	auxin response factor 1-like [Glycine max]
Vr29470_seq1	22.3069	10.6223	9.82139		1.07039		-1.18349	ref|XP_003540166.1|	auxin response factor 4-like [Glycine max]
Vr32092_seq1	40.8127		18.4945				-1.14192	ref|XP_003531170.1|	auxin response factor 6-like [Glycine max]
Vr47571_seq1	8.58522		2.95566				-1.53838	ref|XP_003546066.1|	auxin response factor 6-like [Glycine max]
Vr70340_seq1			4.04231	1.51651		1.41443		ref|XP_003538358.1|	auxin response factor 8-like [Glycine max]
Vr53031_seq1	11.3244		3.91732				-1.5315	ref|XP_002532983.1|	auxin response factor, putative [Ricinus communis]
Vr44933_seq1	0.958486	10.0111	3.06828	0.781097	-3.3847	1.97386	1.6786	ref|XP_003542633.1|	auxin-responsive protein IAA12-like [Glycine max]
Vr32189_c0_seq3	591.036		166.683				-1.82614	ref|XP_003556389.1|	auxin-responsive protein IAA14-like [Glycine max]
Vr47439_seq1	3.13245	6.6328			-1.08233			ref|XP_003530133.1|	auxin-responsive protein IAA27-like [Glycine max]
Vr54131_seq1	5.63444		1.27186	2.93819		-1.20798	-2.14733	ref|XP_004497045.1|	auxin-responsive protein IAA32-like [Cicer arietinum]
Vr10903_seq1	5.43787		2.45008				-1.15021	ref|XP_003609909.1|	auxin-responsive protein IAA4 [Medicago truncatula]
Vr39142_seq1	35.2882		7.08305				-2.31674	dbj|BAA20847.1|	Aux22c [Vigna radiata]Aux/IAA proteins
Vr39198_seq1	37.0544		6.4545				-2.52127	dbj|BAA20847.1|	Aux22c [Vigna radiata]
Vr42292_seq1	17.0714		6.14069				-1.47511	sp|P32293.1|	auxin-induced protein 22A [Vigna radiata var. radiata]Aux/IAA proteins
Vr42311_seq1	11.8312		3.29706				-1.84335	sp|P32293.1|	auxin-induced protein 22A [Vigna radiata var. radiata]
Vr41109_seq1	5.89544		2.68029				-1.13721	gb|ACD63851.1|	IAA-induced-like protein, partial [Helianthus petiolaris]Aux/IAA protein
